# Supplementary material for: From GWAS signal to function: targeted CRISPR activation enables functional characterization of non-coding SNPs in chickens
Source: Front Genome Ed. 2025 Oct 1;7:1662152. doi: 10.3389/fgeed.2025.1662152 (PMC12536144; doi:10.3389/fgeed.2025.1662152)
Supplement: Supplementary file 1 [file Table1.xlsx]

## Sheet: Table S1
Supplementary Table S1. GWAS SNP information and targeting gRNAs
Name	SNP rs number	Location (galGal6)	Gene containing SNP	GWAS p-value		gRNA
						gRNA target region (galGal6)	Name	Sequence (5’ – 3’)
GW1	rs316338889	Chr5:14370082	DUSP8 intron	Inosine	5.83313e-27	Chr5:14,370,000-14,371,000	GW1_1	GCTTGATGATTATCAGATGT
							GW1_2	TCTCATGTGATGTCATTCAA
				IMP	1.62876e-16		GW1_3	ATTGGCATCTCCCTGCTGGT
							GW1_4	AGTCTGCACCCTCCATTGCC
GW2	rs313523098	Chr5:16019367	SLC25A22 intron	Inosine	7.962e-05	Chr5:16,019,000-16,019,500	GW2_1	GTCACCAGCAGCCCTTCTGT
							GW2_2	CTGAGTGCTGCAAGTAGTAC
				IMP	1.64022e-07		GW2_3	GCTGCTCTTACTCTCACGTG
							GW2_4	GCACTACAAATAAGTCTACT
GW3	rs317345807	Chr5:18649568	FBXO3 5'UTR	Inosine	8.08861e-08	Chr5:18,649,300-18,649,800	GW3_1	ACAGGTGGCGGAGCCGCCAG
							GW3_2	GGAGCACTACGACACCGAGC
				IMP	0.000272138		GW3_3	GAGGTGAATACAGAGCACTC
							GW3_4	ACAGGCCGAGGCTTCATTCC
							Mock	GTGCGTTTCGTCTATACGCC

## Sheet: Table S2
Supplementary Table S2. Significant differentially expressed genes between GW1-activated and mock control samples (FDR<0.05)
Gene_name	baseMean	log2FoldChange	padj(FDR)
ACTA2	6939.34	0.937693	0.000653117
ACTN1	12746.6	0.511642	1.72554e-06
ADCYAP1R1	74.5726	-0.788042	0.00263119
ADD2	143.29	0.711156	0.00620464
BCL6	608.119	0.524774	0.000125155
BTG2	630.761	0.983323	1.03093e-07
BUB1B	3642.24	-0.40746	2.29911e-06
C1R	1015.4	0.351747	0.00857751
C9ORF58	266.373	0.817364	1.53335e-05
CALD1	1252.97	0.421468	0.00474716
CBX4	742.852	0.287754	0.036094
CCDC80	2420.45	0.796232	0.000120565
CDH11	1380.1	0.303722	0.0407669
CDKN2A	6666.98	0.671057	4.41049e-10
COL6A2	33228.7	0.211746	0.0256805
DBN1	11752.1	0.294213	0.0163045
DCLRE1A	732.801	-0.507436	8.70808e-05
DHCR7	2931.38	-0.272348	0.00805231
DIO2	72.5612	2.12509	4.24834e-13
DNAJB5	212.069	0.50791	0.018114
DUSP5	319.456	0.628546	7.60932e-06
DUSP8	1886.23	0.808126	4.012e-09
ENPP3	1975.46	-0.313309	0.0498278
EPHB3	1708.23	0.302733	0.0342994
ERMP1	162.745	-0.721338	0.00208023
FAM193B	734.811	0.303935	0.0439592
FBLN5	127.287	0.410499	0.0334315
FN1	165042	1.05314	0.00116181
FOS	122.734	1.4195	8.17357e-11
FSTL1	14049.5	0.294839	0.0146765
GALC	2673.54	-0.887741	3.47712e-11
GATSL3	1187.96	-0.562605	0.00114299
HEY2	75.2691	0.622839	0.0135472
HSPB1	3166.92	0.350811	0.0063272
HYDIN	59.1917	0.79237	0.00703723
IL13RA1	240.301	-1.71061	5.91704e-14
ING3	226.727	-0.43013	0.0149371
ITGA6	10316.8	-0.260984	0.0217612
JUN	2023.14	0.640133	0.000763435
KCNJ5	96.4891	-0.454978	0.0279667
KCTD21	297.959	0.66912	0.000655599
KDM7A	344.429	0.402012	0.021519
KIF23	4407.01	-0.27782	0.0122274
KPNA2	10433	-0.251198	0.0493429
LDLRAD4	417.508	0.466424	0.0026033
LOC101747338	1187.93	0.272924	0.0407669
LOC101748060	26.6955	0.723626	0.0122274
LOC101749175	4095.75	-0.357761	0.00309023
LOC107052241	404.079	1.33428	4.41049e-10
LOC416622	242.543	-0.344085	0.0342994
LOC419584	1015.3	0.667284	3.07807e-05
LOC424919	568.847	0.308388	0.0454994
LONRF3	1085.13	0.550195	0.00294951
LRIG3	341.51	-0.904422	4.92933e-08
LYPD1	46.7624	-1.69431	7.35507e-08
MAGI2	756.382	0.44449	0.0082095
MAP3K14	1552.7	0.297715	0.0082095
MCL1	1754.95	0.371813	1.28211e-05
MELK	847.963	-0.272618	0.0190175
MOB3C	385.996	0.373876	0.0336423
MXRA7	3310.16	0.318455	0.0026033
MYL9	4738.78	0.504125	0.00208023
MYOM1	142.176	-1.21806	0.000146126
NCALD	654.826	-0.345925	0.0408288
NDC80	1996.9	-0.357281	0.005541
OSR1	176.494	0.849094	8.24591e-05
PARM1	864.652	0.600039	0.000295526
PCOLCE2	234.198	-0.456978	0.0114243
PDE4B	262.002	0.5851	0.000418549
PDZRN3	750.292	0.298722	0.0136574
PFKFB3	415.941	0.335882	0.0427776
PLD5	141.402	-0.4994	0.0223875
PLEKHG3	1794.75	0.30373	0.0153335
PMP22	4169.43	0.477738	3.93293e-07
PODN	5139.97	0.367787	0.000160137
POSTN	465.742	1.85594	2.3909e-14
PRKAG2	1219.92	-0.369256	0.000941704
PRKCB	571.382	-0.865272	4.88599e-07
RAB23	4386.85	0.437625	0.000749971
RDH10	178.953	0.876175	0.00208224
RERG	842.703	0.403286	0.000397041
RGMA	485.074	0.680986	0.000122681
RHOB	956.188	0.416381	0.0136574
RNF19B	115.75	0.508866	0.0227592
ROR1	236.668	-0.739972	0.000295526
SH2D3C	138.738	0.616055	0.00197488
SHC4	2950.36	-0.260056	0.0334315
SOCS3	245.766	0.529499	0.0217612
SPARC	8816.13	0.346967	0.0494598
SQLE	3906.8	-0.305431	0.000384412
STK40	193.024	0.664174	0.000569466
STON2	104.981	0.782467	0.0026033
TAGLN	2584.05	1.22747	1.87206e-08
TFAP2C	1984.37	0.338277	0.0301824
THBS2	851.876	0.828728	0.000866353
TIMP3	6058.74	0.405235	9.33006e-05
TIPARP	604.821	-0.504723	0.0146765
TMEM131L	640.303	0.402291	0.00459272
TPM1	10580.7	0.387013	0.000148881
TRAF4	110.491	1.02258	0.00155161
VAC14	4257.61	0.330891	0.0334315
VIM	24094.5	0.240093	0.0300077
VIP	222.691	-1.13719	4.88599e-07
XYLT2	1347.3	0.25916	0.0427906
YPEL2	199.268	0.533207	0.0116497

## Sheet: Table S3
Supplementary Table S3. Significant differentially expressed genes between GW2-activated and mock control samples (FDR<0.05)
Gene_name	baseMean	log2FoldChange	padj(FDR)
COL6A2	33228.7	-1.20438	3.12e-62
PRRX2	2641.48	-1.059	6.04e-42
HSPA2	8686.4	2.50467	4.46e-40
CAMK2A	1801.25	-1.2626	1.21e-31
FAP	2696.15	-1.42142	1.21e-31
CTXN1	1009.57	-1.69242	1.22e-30
IGF2	395.957	-2.48522	1.28e-27
C1QTNF3	3128.93	-1.92174	1.66e-27
LRIG3	341.51	-1.70461	2.06e-27
IL13RA1	240.301	-2.38279	2.47e-27
C1orf198	9586.65	-1.17026	5.49e-26
CDH11	1380.1	-1.53553	3.63e-24
PRKCB	571.382	-1.5236	2.31e-21
DACT1	271.131	-1.96127	6.02e-21
ENTPD1	2398.77	-1.30056	7.61e-21
CORO2B	886.724	-1.05944	1.01e-20
PDGFD	6595.29	-1.21777	5.35e-20
CPED1	218.279	-2.4955	3.92e-19
MCL1	1754.95	0.695938	4.99e-19
ELN	6646.78	-1.04605	2.4e-17
K123	67.6581	2.59811	4.03e-17
DUSP5	319.456	1.05598	8.03e-17
ATOH8	664.035	-1.1139	2e-16
HAS2	600.966	1.08656	2.11e-16
MTNR1B	137.719	2.58997	3.11e-16
SORBS1	2056.06	-1.05863	1.17e-15
LRMDA	99.8466	-1.7036	2.74e-15
LZTR1	1483.56	-0.669052	6.04e-15
PODXL	255.236	1.31222	1.03e-14
GRHL2	61.8361	2.14324	4.06e-13
HIST1H101	3585.95	-1.27457	7.8e-13
POMT1	655.288	0.882284	2.91e-12
PRKAR1B	323.874	-1.34344	3.39e-12
NUAK2	310.809	1.36179	3.96e-12
SQSTM1	3166.54	0.671329	5.37e-12
TNFAIP2	1153.09	-0.894499	6.98e-12
NOTUM	317.773	-1.35488	9.37e-12
COL6A1	10101.2	-1.31943	2.14e-11
ALDH18A1	5294.46	-0.559762	3.23e-11
EXOC3L	603.281	1.16072	5.09e-11
DIXDC1	230.712	-1.44195	5.09e-11
SDK2	107.955	-2.10448	6.11e-11
CDH13	6114.46	-0.717716	1.07e-10
LOC121110863	60.8448	2.25178	2.61e-10
CPT2	1798.34	0.551301	3.48e-10
ITGA11	11394.3	-0.861332	3.49e-10
CPN1	143.633	-1.25423	3.59e-10
DNAJB1	939.819	0.895685	4.3e-10
BUB1B	3642.24	-0.513513	4.68e-10
FILIP1L	1855.95	-0.919977	4.79e-10
EFEMP1	213.624	-2.36242	5.53e-10
PRPS1L1	6943.02	0.444529	1.09e-09
IVNS1ABP	4128.42	-0.495001	1.95e-09
JAM3	2846.2	-0.508973	2.92e-09
SGCD	259.828	-1.68132	3.03e-09
FMN2	3985.49	-0.494598	6.21e-09
LOC107053559	39.1859	2.22439	7.06e-09
GLB1	1719.65	-0.617025	8.19e-09
MXRA7	3310.16	-0.551723	1.02e-08
RAB26	978.491	-0.863254	1.02e-08
WWOX	206.664	-1.12492	1.11e-08
COL1A2	19953.9	-0.883288	2.55e-08
TGFBR2L	197.546	-1.49274	2.81e-08
EML1	1384.4	-0.74036	3.54e-08
LOC107053494	51.3446	1.71237	3.65e-08
TXNDC16	941.062	-0.772964	4.75e-08
FAM107B	1164.15	-0.806219	5.4e-08
ITGA1	58.5456	-1.59323	5.77e-08
LOC101749175	4095.75	-0.607855	6.49e-08
TNIP1	1645.63	0.57178	6.84e-08
TFCP2L1	133.997	-1.80055	1.19e-07
GXYLT2	3216.07	-0.472032	1.35e-07
SDC1	15563.7	-0.473447	1.64e-07
GLT8D2	787.462	-0.651684	1.79e-07
EPHA2	2028.62	0.634917	2.14e-07
KIFAP3	2913	-0.476989	2.5e-07
PLOD1	5702.25	-0.591822	2.85e-07
GBX2	522.754	0.868711	3.33e-07
SPRY4	273.855	1.25147	3.48e-07
CACNA1D	61.5424	1.64038	4.54e-07
APP	5002.59	-0.634552	4.81e-07
GABBR2	168.852	-0.980218	4.81e-07
NBL1	1879.23	-0.626496	5.5e-07
CTBP2	312.49	-1.41079	6.83e-07
DCLRE1A	732.801	-0.591564	8.58e-07
ADSS1	3058.3	-0.826877	1.04e-06
SDC4	977.893	0.76525	1.1e-06
FAM109B	3064.6	-0.538906	1.17e-06
RASSF2	118.686	-0.969165	1.31e-06
JMJD7	74.5864	1.42306	1.32e-06
ACAP3	2466.95	-0.677686	1.33e-06
SDC2	31450	-0.356726	1.54e-06
PLS3	6692.66	-0.417884	1.57e-06
LOC124417339	256.849	1.31779	1.58e-06
GM2A	395.242	-0.796372	1.63e-06
HES1	778.047	-0.926244	1.76e-06
PRICKLE1	559.627	-0.839683	1.89e-06
PIM3	496.238	-0.969652	2.03e-06
SQLE	3906.8	-0.375799	2.11e-06
CDC25A	437.196	0.753506	2.17e-06
FADS1	1657.09	-0.496663	2.2e-06
MYC	867.546	0.55821	2.27e-06
LOC100858742	191.286	-0.883848	2.42e-06
LOC121107691	600.918	0.826903	3.01e-06
ALDH6A1	373.21	-0.910822	3.46e-06
ADCYAP1R1	74.5726	-1.20734	3.49e-06
SMAD9	615.648	-1.0706	3.93e-06
CALD1	1252.97	-0.660246	4.25e-06
CAB39L	235.543	-0.875784	4.25e-06
PLK2	398.2	0.939011	4.81e-06
ACSBG2	3897.36	-0.700801	4.81e-06
TTI2	600.424	0.491117	5.79e-06
SERPINH1	18874.8	-0.443394	5.82e-06
HSPB9	1617.01	1.76113	6.02e-06
RAB30	970.745	-0.572671	6.21e-06
NR1D2	850.903	-0.703202	7.39e-06
FXYD6	2011.6	-0.677589	8.02e-06
MVP	1855.43	-0.448745	9.68e-06
GFPT2	2318.23	-0.593383	9.81e-06
ASS1	391.622	-0.805998	1.18e-05
TMC3	219.389	0.750527	1.26e-05
ITGB5	8706.73	-0.392192	1.43e-05
LOC101751629	137.348	0.773081	1.52e-05
MYOCD	736.085	0.851009	1.58e-05
LOC101749962	61.3537	1.77099	1.65e-05
CERS6	42.4996	1.57775	1.67e-05
LOC101749752	6941.04	-0.65415	1.7e-05
MAP2	869.687	-1.2379	1.7e-05
CBFA2T3	605.333	-1.55613	1.7e-05
CCDC80	2420.45	-0.805006	1.79e-05
PLEKHB2	3393.99	-0.472549	1.82e-05
PDE4B	262.002	0.647181	1.89e-05
CAPN2	5995.62	-0.413686	1.89e-05
LRRC32	8937.65	-0.686848	1.89e-05
TNFRSF10B	747.99	0.619302	1.96e-05
MXRA8	15244.5	-0.430852	2.03e-05
VAV3	687.665	-0.796445	2.03e-05
VIM	24094.5	-0.396207	2.27e-05
DAB2	1116.83	-0.490286	2.28e-05
SGPL1	1537.5	-0.567097	2.28e-05
HSP90AA1	26761.7	0.477457	2.6e-05
CAMK4L	439.235	-0.824968	2.61e-05
TNFSF15	67.5644	1.38113	2.74e-05
UCK2	1073.92	0.536408	2.74e-05
PER2	942.723	-0.731096	2.77e-05
LOC100858809	988.163	0.552443	2.77e-05
KIF23	4407.01	-0.408772	2.77e-05
PSAT1	1526.12	-0.603602	2.77e-05
C5H14orf4	2492.53	-0.438909	2.91e-05
PDZRN3	750.292	-0.467993	3.16e-05
LOC101750765	249.915	-0.685876	3.33e-05
POR	4332.82	-0.32134	3.38e-05
CXCL12	1279.63	0.586658	3.42e-05
MACROD2	1176.18	-0.808067	3.82e-05
TRIM58	238.323	1.18086	3.95e-05
LOC101749832	85.5133	1.39008	4.14e-05
COL25A1	41.6852	1.77357	4.39e-05
PKIG	516.227	-0.806169	4.39e-05
WIPI1	2600.75	-0.698629	4.62e-05
DCN	3245.28	-0.736294	4.77e-05
CPNE3	2078.71	-0.462504	5.34e-05
IL18	456.673	-0.647591	5.38e-05
LOC416622	242.543	-0.694255	5.38e-05
MTSS1	1374.15	-1.02149	5.38e-05
PDE8A	653.221	-0.744463	5.61e-05
LYVE1	145.773	-0.833463	5.69e-05
HHLA2	1783.85	-0.579405	5.75e-05
SCARF2	5872.5	-0.527412	6.22e-05
KCTD15	530.491	-0.747087	6.26e-05
SLC7A1	3570.67	-0.495419	6.54e-05
PRRX1	7618.01	-0.351321	6.62e-05
STC2	244.542	0.821978	6.98e-05
ADAMTS17	168.417	-1.44364	7.03e-05
DDR2	3631.11	-0.387315	7.45e-05
LOC107051996	40.5042	-1.44258	7.56e-05
SEC24D	1739.09	-0.600982	8.35e-05
LOC121110261	247.9	-0.741505	8.79e-05
LOC101749170	1556.8	0.64663	9.42e-05
ARSG	295.793	-0.746422	9.99e-05
COL5A2	7137.98	-0.679801	0.000106793
FOS	122.734	0.801995	0.000109
DIO2	72.5612	1.15276	0.000112623
GSN	6246.89	-0.329949	0.000117312
EXT1	2847.63	-0.354445	0.000117617
NDRG4	118.545	-1.00495	0.000120465
LOC107054902	67.9501	1.65711	0.000120842
ZNF503	986.034	-0.611349	0.000125845
PQLC3	1140.83	-0.421365	0.000131178
PTGER2	55.7049	1.11777	0.000131237
MUC4L	64.1769	1.09895	0.000133554
PRODH	521.944	-0.534541	0.000135322
FZD6	1242.98	-0.515222	0.000138529
CACNA2D1	68.1201	-1.17374	0.000138529
APCDD1	16897.6	-0.925279	0.000141559
HSPB1	3166.92	0.453381	0.000146667
SLC7A6	716.717	-0.51023	0.000156992
PTPRN	277.6	-0.64643	0.000174042
SPTBN5	36.0863	1.67606	0.000175945
TXNDC11	1727.78	-0.425409	0.000175945
PTCH1	315.166	-0.513706	0.000178955
FADS2	5427.24	-0.742118	0.00018268
RANBP3L	691.343	-0.63725	0.00018785
SOX21	211.837	0.744924	0.000189479
COL5A1	6267.92	-0.74515	0.000190594
MCTP1	1452.06	-0.583347	0.000190919
UNC13D	302.538	0.819258	0.000192544
LOC107052235	71.9356	1.0311	0.000194124
LRBA	3610.96	-0.663417	0.000201824
PPP1R3B	173.894	-0.838241	0.000202853
LOC112531351	39.5945	1.37393	0.000208033
CLN8	662.439	-0.476827	0.000208033
ADAMTS14	963.2	-0.481448	0.000219768
ARL4C	7446.96	-0.332638	0.00022402
LOC112533470	263.473	0.54192	0.000227643
ZFYVE19	959.329	-0.390684	0.000229621
GPR137B	555.385	-0.519491	0.000273011
TIPARP	604.821	-0.773153	0.000279094
ADAM23	459.933	-0.60789	0.0002818
SLC44A3	105.62	-0.968456	0.000285284
TCF12	16830.5	-0.384821	0.00029163
SEMA3D	362.196	-0.959862	0.000298991
GAS1	564.958	-0.580916	0.000299216
LOC426385	746.569	0.513229	0.000303546
BACE2	1904.25	-0.43882	0.000305837
FAM72A	1001.8	-0.543648	0.000321625
GPM6B	6016.65	-0.559694	0.000329996
NFKB2	2678.21	0.691497	0.000332602
LIPG	4256.74	-0.674561	0.000342463
HSPA4	1824.31	0.522173	0.000351053
ACTR3B	283.441	0.502547	0.0003545
DHRSX	261.817	-0.682703	0.0003545
LYPD1	46.7624	-0.955055	0.000370063
ZBTB2	1007	-0.314657	0.000370446
RIMKLB	616.342	-0.449693	0.000373152
DOCK4	69.029	-0.93511	0.000414344
TPM1	10580.7	-0.34702	0.000416613
LLGL2	771.858	-0.473012	0.000437518
TGFBI	164.741	-0.622375	0.000451555
GPR146	104.239	-0.811158	0.000465952
AR	1278.21	-0.912072	0.000478304
LOC771422	144.598	0.5861	0.000484186
COL3A1	16717	-0.614302	0.000484186
VTI1A	412.03	-0.591076	0.000507061
LAMB2	1225.03	-0.513598	0.000511769
ETV1	2494.79	-0.505579	0.000513251
SLC30A5	1446.64	-0.411014	0.000517573
LOC121110372	56.7153	-0.962131	0.000530107
MSX2	699.657	0.608202	0.000538531
PITPNM1	1158.97	0.580218	0.000550872
RABGAP1L	2322.11	-0.30625	0.000584683
CYP2D6	125.544	-0.683952	0.000606009
YWHAQ	12539.8	-0.339752	0.000643497
ITCH	1283.92	-0.385929	0.000647438
TGFBR3	1206.79	-0.524505	0.000652534
ACSS2	1062.56	-0.374131	0.000653718
KLHDC8A	1632.38	-0.353418	0.00065791
CHIR-IG1-5	240.216	1.09132	0.000675733
LOC124417331	92.0531	0.87627	0.00067956
CD99L2	5702.91	-0.30468	0.000697928
NTL	43.2404	-1.18488	0.000718205
LOC107052650	2442.21	-0.29255	0.000720683
RDH11	1970.24	-0.449119	0.000720683
ABLIM1	514.314	0.818988	0.000724249
KLF6	1823.74	-0.401577	0.000724249
CX3CL1	343.59	0.509086	0.00072524
PARPBP	179.109	0.610005	0.000737683
CAMK1D	136.984	0.919612	0.000767726
LOC107056139	59.7027	0.860265	0.000781069
PCDH18	2000.7	-0.414088	0.000781069
RAB23	4386.85	-0.410671	0.000786999
UGDH	1726.86	-0.365955	0.000834013
CDC6	1753.31	0.611801	0.000839834
RIN2	529.54	-0.427128	0.000840612
F2R	1015.43	-0.716483	0.000840612
TXNRD1	9985.96	0.361055	0.000852158
STK40	193.024	0.559545	0.000862114
RASGRP3	185.693	0.646531	0.000868748
LOC101750958	1754.82	-0.38431	0.000879192
KPNA2	10433	-0.380314	0.00088334
HSPD1	13010.1	0.303842	0.000943158
EDNRA	535.977	-0.665203	0.000943158
PTRF	10678.7	-0.315562	0.000975771
C10orf2	2155.93	0.499322	0.000983601
UGT2A1	4824.11	-0.456619	0.00100961
PLEKHA1	499.329	-0.378588	0.00104714
COQ10B	545.56	-0.452412	0.00105431
RHOB	956.188	-0.533147	0.00105431
GHR	247.625	-0.753539	0.00105431
CORO7	527.463	-0.460509	0.00107288
HSPH1	2410.85	0.46531	0.00110203
SHISA9	126.435	-0.652062	0.00110203
DTNB	260.254	-0.548824	0.0011323
ORC1	680.148	0.427582	0.00114954
COL6A3	31270.8	-0.794403	0.00114954
LMCD1	271.637	-0.674698	0.00117076
PSAP	11273.5	-0.323395	0.00117446
GATSL3	1187.96	0.495815	0.00119891
WNT9A	667.647	-0.790206	0.00120484
PCCB	519.929	-0.482993	0.00122981
LOC101747677	230.949	-0.587987	0.00123679
LOC112531828	438.242	0.430903	0.00126137
ADAMTS2	1230.4	-0.508637	0.00129026
L3MBTL4	138.75	-0.634065	0.00129897
TRIM66	45.2851	-0.888527	0.0013835
ADAMTS9	762.716	-0.717374	0.00138618
SMARCA1	1791.04	-0.373092	0.00152867
LOC107053808	53.3379	-0.85022	0.00156273
ADAM12	1681.46	-0.506234	0.00157314
PLEKHA5	678.283	-0.538343	0.00158559
SGSM2	836.868	-0.412871	0.00164447
FCHSD2	1281.45	-0.37764	0.00166339
THBS1	17892.9	0.522815	0.00167649
TES	3789.98	0.287603	0.00167649
SUPT3H	508.044	-0.432634	0.00167649
TNFSF10	437.824	-0.537386	0.00167649
GPCPD1	451.829	-0.565246	0.00169025
JUN	2023.14	0.520585	0.00169094
EIF2AK3	688.865	-0.600775	0.00169094
CCT7	6668.77	0.368565	0.00176855
PLXDC2	1327.5	-0.399561	0.00194154
COL7A1	3794.15	-0.904204	0.00194154
DUS3L	773.056	0.384066	0.00195863
CDC14A	219.892	-0.533655	0.00195863
DUSP7	1312.01	-0.621246	0.00200112
RPGRIP1L	235.846	0.635543	0.00200841
TPK1	91.0867	-0.714601	0.00204001
DSE	1237.4	-0.36217	0.00209629
KATNB1	436.184	0.463658	0.00210832
R3HCC1L	347.275	0.572596	0.00214852
MANBA	244.781	-0.50322	0.00217572
SEC23A	1879.22	-0.307685	0.00218822
ERICH5	60.6122	0.902796	0.00219818
KIAA0319L	2134.3	0.555467	0.00219818
THBD	11278.5	0.388186	0.00219917
ADRA1B	142.143	0.599073	0.00220963
FAM83D	2354.94	-0.358646	0.00220963
EVI5	1230.16	-0.397679	0.00220963
SNX4	1360.48	-0.39156	0.00223989
DOCK11	1101.15	-0.658586	0.00238565
LOC121113327	512.226	-0.635315	0.00239712
DNAJB5	212.069	0.65282	0.00250371
SH3PXD2B	4999.7	-0.401729	0.00258638
LOC425347	426.207	-0.453782	0.00265788
CYP27A1	497.902	0.389586	0.00266826
LOC121106702	103.43	0.73552	0.00268688
GALNS	3792.31	-0.397494	0.00268688
METRNL	228.53	-1.009	0.0027926
ID2	454.317	-0.57024	0.00286424
LOC417962	148.988	-0.751922	0.00292563
HEY2	75.2691	0.743608	0.00294532
LOC107049174	330.403	-0.44404	0.00296103
PNN	1743.73	0.290739	0.00298607
LOC100857197	682.25	-0.366631	0.00301339
CCDC93	2565.17	0.301686	0.0031387
AEBP1	6044.41	-0.378135	0.00315623
ANKH	1772.42	-0.294193	0.00318415
RAB31	3904.24	-0.524765	0.00318415
MSH4	158.977	-0.681654	0.00319112
LOC121108767	224.544	0.45009	0.00329295
TTC38L	250.122	-0.431933	0.00334694
ADA	158.864	-0.569973	0.00339755
MCM2	3444.71	0.319306	0.00343683
PARP8	231.801	-0.544625	0.00343683
CEP112	705.938	0.413301	0.00344409
DHCR7	2931.38	-0.26908	0.00350298
TSPAN4	1124.12	-0.471378	0.00352294
HCN3	231.718	-0.538667	0.00354782
PRKCDBP	12299.2	-0.270555	0.00376497
ELL	1253.89	0.438262	0.00378985
LOC124417175	231.272	0.545827	0.00380572
LOC121109031	233.812	0.60526	0.00399731
PER3	311.871	-0.490781	0.00399731
VAMP1	87.6794	0.666681	0.00401537
LUM	2306.81	-0.826038	0.00417095
LOC124417067	105.739	0.693264	0.00425923
SPRY2	940.462	-0.524053	0.00426436
DUSP14	1814.73	-0.365725	0.00427414
LIMD2	363.356	-0.832451	0.00430243
LOC112530350	51.1919	0.692439	0.00443777
GJC2	473.095	-0.522709	0.00445182
UBASH3A	656.554	0.430638	0.00445527
LOC107051864	41.0603	0.929444	0.00447773
ANKRD60	50.2003	0.823546	0.00449224
ISL2	409.81	0.435574	0.00452582
SH3BP2	58.5334	0.708278	0.00453634
METTL2B	415.124	-0.51539	0.00463363
PRKAG2	1219.92	-0.300903	0.00468142
SLC2A8	314.358	-0.44046	0.00468142
WBP1L	2784.59	-0.417324	0.00485394
FASTK	2506.56	0.404168	0.00485581
VPS45	758.599	-0.332657	0.0050063
GNAI3	3333.53	-0.300462	0.00506846
TMEM216	161.91	0.522884	0.00510891
SHISA5	3540.27	-0.25773	0.00526165
ETV6	1452.41	-0.2691	0.00534694
LOC107052217	109.658	0.656719	0.00546964
FAM117A	684.097	0.407002	0.00547796
FOXC2	457.315	0.422577	0.00549084
BHLHE40	961.63	-0.460815	0.00549084
RMDN2	144.114	-0.586633	0.00549084
LOC101749795	49.2111	0.686958	0.00551708
PPP2R2B	507.324	0.418365	0.00572121
LOC121113211	62.8808	-0.695908	0.00577836
ANGPTL4	1765.32	0.403295	0.00645911
STBD1	3257.47	-0.530141	0.00645911
FAM89A	844.316	-0.572452	0.00649787
TSNARE1	55.4569	-0.767143	0.00654159
COLEC12	1685.27	-0.580815	0.00656041
TBX2	723.51	0.497576	0.00657675
LOC101750811	37.2373	0.862469	0.0065922
SMS	1144.12	0.329216	0.00670982
OPHN1	878.404	-0.388873	0.00682932
LOC107051197	375.479	0.448732	0.00692391
REEP1	31.9861	0.812249	0.00693227
NSMAF	511.046	-0.350392	0.00693227
SDR16C5	902.86	-0.477208	0.00693227
MSRB3	2520.85	-0.388923	0.00699191
VAMP4	332.476	0.399998	0.00720779
DDX54	1600.19	0.447075	0.00723045
ABHD12B	556.578	0.478927	0.0074138
FBXL7	129.498	-0.564102	0.0074138
SEMA3F	576.903	-0.452291	0.00752594
MRC2	7784.62	-0.499692	0.00780084
NRAS	860.374	-0.367138	0.0078168
ENOX2	1207.43	0.292167	0.00782095
CPNE2	478.706	-0.685446	0.00782095
FTSJ3	3130.81	0.278479	0.00784695
PGAM1	23113.8	0.305775	0.00791269
LSS	3886.97	-0.372266	0.00792346
FANCB	143.269	0.497809	0.00807202
MAP2K3	2785.22	0.311639	0.00807202
IFNGR2	1093	-0.308337	0.00807202
COL18A1	1601.93	-0.36978	0.00807202
CNNM4	877.258	0.303281	0.00810101
POSTN	465.742	-0.54435	0.00814951
ENO4	41.0738	-0.744266	0.00818021
PHLDA1	8077.2	-0.358857	0.00827639
WWTR1	931.009	-0.429176	0.00829374
ARHGAP24	630.287	-0.352814	0.00833553
LRRC58	495.798	-0.45117	0.00834228
NREP	219.773	-0.556738	0.00837497
NDNF	1094.67	-0.40016	0.00861245
COG7	827.27	-0.322871	0.00875842
MAP3K14	1552.7	0.272369	0.00882065
EPC1	470.195	-0.388689	0.00884382
WLS	15605.2	-0.298926	0.00895918
ARHGEF3	529.597	0.388288	0.00898532
ELOVL6	2322.48	-0.334935	0.00898532
ZBTB17	477.303	0.446757	0.00937712
REEP3	2145.74	-0.279902	0.00937712
DCAF6	676.899	-0.301833	0.00937712
UBA7	1008.66	-0.398383	0.00937712
PROS1	5891.6	-0.487963	0.00937712
FAM19A5	90.027	-0.552794	0.00937712
ING3	226.727	-0.423965	0.00975638
SESN4	125.528	0.454447	0.00991016
PMP22	4169.43	-0.248625	0.00993754
ANP32A	3817.52	-0.272117	0.00993754
GPR137C	472.151	-0.503406	0.00993754
SGK3	583.87	-0.306295	0.00998457
GAS2L3	730.718	-0.41141	0.00998457
C12orf50	262.101	0.412629	0.0100393
NHLRC2	711.549	-0.445273	0.0100393
SIRT7	230.299	-0.406599	0.0100658
EDA	999.224	-0.441924	0.0100658
MAGI2	756.382	-0.39853	0.0101543
BMF	51.1922	-0.748299	0.010214
RANBP10	669.035	0.299233	0.010508
CTBS	823.509	-0.37955	0.0105187
LOC124417587	71.6713	0.547273	0.0106151
DNAJA4	557.219	0.418408	0.0107435
PAAF1	310.194	0.452412	0.0109034
LOC107050995	1021.18	0.367478	0.0109034
MARCH8	168.816	-0.425731	0.0109034
CHRM4	34.7028	-0.712373	0.0109212
OXCT1	3774.3	-0.406334	0.0110178
LOC107049913	279.083	0.457929	0.0111651
RASA3	728.312	-0.303129	0.0112029
GLTSCR2	1237.45	0.344543	0.0112471
N4BP3	740.465	0.304873	0.0112471
TPP1	1574.25	-0.551598	0.0112643
SPON1	8600.12	-0.330712	0.0114043
CNTNAP1	119.075	-0.51113	0.0114279
MAFA	624.513	0.306393	0.0115364
CKAP4	15203.2	-0.26461	0.0115664
UBE2H	2998.91	-0.335102	0.0115664
PCOLCE2	234.198	-0.410303	0.0115664
CALHM2	1412.2	-0.324405	0.0116345
SLC37A3	1398.28	-0.352922	0.0116772
CXorf40B	388.274	0.347961	0.0118626
KLF15	84.1776	-0.653171	0.0119918
ADAM8	2121.78	0.297393	0.0122133
PRMT7	627.701	0.306626	0.0122267
LOC426821	351.464	0.364442	0.012267
DDX18	2136.23	0.306594	0.012618
P4HA3	4481.94	-0.338375	0.0126838
LOC107050335	59.3617	-0.599934	0.0127264
SMU1	2403.85	0.22441	0.0127559
LOC107054815	64.667	0.526041	0.0133278
DIRC2	908.624	-0.412191	0.0133815
CMTM7	490.3	-0.326125	0.0135474
TRAM2	2091.45	-0.265049	0.0144657
SMG8	1118.71	0.292848	0.0147
TRPM2	70.8019	-0.520498	0.0147242
LONRF3	1085.13	0.392873	0.0147719
IER3	1051.3	0.643873	0.0147811
SPAG1	88.9323	0.504683	0.0155063
RSRP1	131.592	0.691698	0.0155932
LOC121107871	65.1467	0.634557	0.015785
GNAL	395.17	-0.361505	0.015785
SPATA13	607.564	-0.431292	0.0157892
LONRF1	157.585	-0.450864	0.0157892
LOC100859848	117.072	-0.450867	0.0157892
FZD9	169.973	0.405506	0.015836
MSMO1	3741.76	-0.347261	0.015836
RNASEL	226.389	0.395857	0.0158965
LAMC2	2494.14	0.368658	0.0161717
TAC3	127.916	0.465923	0.0164373
TNK2	1915.28	0.252455	0.0164373
LRRC10B	90.8082	0.575978	0.0169333
SLC5A3	306.263	0.580605	0.0173349
RAP1GDS1L	34.6125	0.594899	0.0173901
TRIM41	377.094	0.358877	0.0174188
CAPN14	81.3672	0.516224	0.0174229
AIDA	2467.8	-0.288146	0.0174229
TAMM41	211.511	-0.416148	0.0174229
PPM1A	2082.97	-0.330577	0.0175073
GLI1	64.8215	-0.558608	0.0175073
DCP1A	485.457	0.423025	0.0177929
TM9SF3	6547.87	-0.21279	0.0177973
RUNDC3A	222.587	-0.462589	0.0177973
DIO3	96.5458	-0.62051	0.0177973
LOC121109917	82.3793	0.487508	0.0178937
LOC121108903	311.581	0.350926	0.0178937
TOR1AIP2	847.593	0.255936	0.0178937
LOC121113433	45.1037	0.574194	0.0181241
LOC100859467	476.305	-0.346892	0.0181241
C9ORF58	266.373	-0.386957	0.0181241
CD47	1676.22	-0.420785	0.0181241
SLC19A1	5052.71	0.289323	0.018157
PRPF3	1591.15	0.21857	0.018157
FGF2	742.823	-0.339771	0.018793
NALCN	183.457	0.507799	0.0189036
SF3B1	6725.17	0.304953	0.019052
LOC121108984	107.131	0.506828	0.0202658
SLC41A2	884.317	-0.278404	0.0203109
GLCCI1	246.268	0.470491	0.0206165
FZD5	29.7875	0.583391	0.0208938
ODC	1411.66	0.385185	0.0208938
FUCA2	497.287	-0.389314	0.0208938
ARL4A	436.37	-0.396494	0.0208938
CREB3L1	4334.81	-0.498969	0.0208938
FOXI2	78.4815	-0.602732	0.0208938
HGSNAT	494.837	-0.327915	0.0211357
NDST2	1686.82	-0.352382	0.0211537
DPF2	847.266	0.304624	0.0211569
UHRF2	375.856	-0.400935	0.0211569
CARMIL1	2271.66	-0.307639	0.0212299
J6367_mgp03	42323.5	-0.453645	0.0213678
WBSCR17	3512.16	-0.451582	0.0214047
RPS6KC1	595.226	-0.327849	0.0214121
NEFL	170.263	-0.421274	0.0214121
LOC395100	128.316	-0.467867	0.0215816
F2RL1	604.517	-0.269573	0.0219706
LOC101749506	167.625	0.438144	0.0221374
PWWP2B	943.151	0.277227	0.0221374
ITGA8	308.101	-0.448725	0.0226586
PEMT	797.835	0.272701	0.022713
PBX3	471.339	-0.367104	0.0227881
LOC100858505	286.706	-0.315683	0.0227998
NINJ1	503.179	-0.351185	0.0228819
SAXO2	87.6486	0.450172	0.0228839
ST6GALNAC3	491.186	-0.389633	0.0228839
PRSS12	98.1019	-0.473469	0.0228839
NMRAL1	5213.04	-0.310963	0.0229722
GATB	191.76	0.379184	0.0232644
CCDC15	633.701	-0.460631	0.0234191
MYO1D	5987.22	-0.356738	0.023467
SNTB2	967.637	-0.4531	0.0241272
TRAIL-LIKE	2194.23	-0.351011	0.0241841
LGR4	1168.17	-0.298923	0.0245307
LOC112532109	97.8225	0.448285	0.0246904
RCC1	493.801	0.412104	0.0246904
NOP2	1690.78	0.272882	0.0250078
PRR5	1496.99	0.25041	0.0250078
DCAF11	231.205	0.312639	0.0252984
RRM2B	698.74	0.276645	0.0254123
RCN1	2770.89	-0.354598	0.0254123
UROS	109.602	0.407543	0.0254431
NTN4L	595.03	0.280388	0.0258486
UCK1	684.846	-0.401528	0.0259476
NEDD9	130.343	-0.459746	0.0259476
TAGLN	2584.05	-0.389605	0.0260109
NT5C3B	511.836	-0.412203	0.0261955
C12orf29	450.51	0.368826	0.0262572
CCNYL1	3719.93	-0.236198	0.0262572
EPDR1	517.588	-0.31573	0.0264831
LOC101747364	253.984	0.405503	0.026816
C20orf173	860.454	-0.300158	0.0269552
GORASP2	3347.83	-0.209894	0.0270797
IRS2	59.8146	0.472673	0.0271019
TEC	74.6606	0.441116	0.027249
SLC22A4	899.71	-0.379516	0.0273397
E2F4	809.891	0.273875	0.0274267
HOXC10	721.868	-0.447304	0.0274267
CPSF4	2842.89	0.302408	0.0274993
TRIB2	966.539	-0.298391	0.0277993
SHISA2	1855.67	0.259171	0.0279389
TFAP4	1153.26	0.308923	0.0282154
L3MBTL2	494.775	0.306679	0.0287454
HHEX	808.962	0.306329	0.029204
PRKG1	2099.25	-0.406152	0.0295017
REXO4	506.068	0.308569	0.0298359
LOC101751794	45.157	0.458329	0.030003
RCL1	460.833	0.298726	0.030003
TRNT1	457.989	0.316667	0.0301144
LDHD	83.078	0.486962	0.030148
MAT1A	164.663	0.371037	0.030148
TRAF2	478.171	0.34497	0.0301741
WRNIP1	227.731	0.310836	0.0308834
FOXO6	1830.76	-0.294559	0.0308834
CELF5	47.3983	-0.500914	0.0308834
LOC121111336	45.7527	0.517719	0.0310115
TYW1	607.403	0.30349	0.0310115
HIST1H111L	115.955	-0.46709	0.0312845
NOL8	651.127	0.302211	0.0313054
RIPK3	72.1117	0.419849	0.0313407
INHBB	132.465	0.419399	0.0313956
KLHDC1	218.906	-0.43585	0.0316435
LOC121113332	34.2967	-0.492947	0.0316836
PELI3	732.127	0.250507	0.031692
CCT2	6830.56	0.227005	0.031692
PICALM	2367.95	-0.25434	0.031692
HK2	1622.46	0.308007	0.031749
KCTD20	950.876	-0.288794	0.031749
PPFIBP1	23858.7	-0.361169	0.0319855
LOC107053870	732.057	0.349022	0.0332716
PRKAB1	854.209	-0.2944	0.0333286
ENPP3	1975.46	-0.339958	0.0334769
TRIM32	47.933	0.506258	0.0340339
VIP	222.691	0.359402	0.0344723
KCNK5	464.921	-0.295447	0.0348451
LOC124416951	81.4388	0.460865	0.0349551
SLBP	324.774	0.312239	0.0349551
SCUBE1	391.936	-0.349414	0.0352771
PIAS4	280.422	0.333708	0.0360654
WDSUB1	734.698	0.246602	0.0360654
FAM193B	734.811	0.30791	0.036896
PHTF1	789.89	-0.294462	0.036907
MLEC	3951.93	0.324926	0.0370862
MRPS5	900.381	0.26746	0.0372571
CLSTN2	4679.74	-0.351697	0.0372571
RBL1	2881.61	-0.275055	0.0372909
LRRC47	663.24	-0.23701	0.0374846
CDR2L	374.661	-0.34504	0.0374853
DCPS	703.229	0.300522	0.0376651
TMEM11	444.126	0.291853	0.0379986
RAB12	951.552	-0.258475	0.0379986
ATRNL1	1605.64	-0.439814	0.0390221
SEMA3C	3104.42	0.380726	0.0390593
ANO10	373.469	-0.315612	0.0390593
CLMP	8761.68	-0.318288	0.0390593
EPHA5	123.632	0.387003	0.0392914
KAT2B	1014.29	-0.289755	0.0392914
NOA1	881.302	0.271087	0.0393459
HIST1H111R	107.015	-0.448867	0.040077
STK17B	616.683	-0.272067	0.0402587
C21orf91	122.067	0.382692	0.0404175
LOC101749146	84.0835	0.39739	0.0405161
ABHD18	243.978	0.337249	0.0405161
C6orf106	1578.55	-0.2391	0.0408962
LDLRAD4	417.508	0.289801	0.0415801
CAV2	1720.75	-0.2358	0.04169
LEPROT	4459.65	-0.341133	0.04169
LOC124417627	87.9554	-0.436169	0.04169
LOC121108053	34.5528	0.460346	0.0421151
CDC20	2499.53	-0.224818	0.0421785
MFGE8	8857.26	-0.227296	0.0421785
BOK	376.558	-0.363394	0.0421785
FGFR1OP2	524.579	0.280711	0.0424708
PIANP	58.3569	0.403939	0.0425201
PTP4A3	1162.94	0.337705	0.0425201
HEXIM1	1633.84	0.282204	0.0425201
SCAP	1852.97	0.251923	0.0425201
CKAP2L	1105.36	-0.271523	0.0425201
LOC100859276	809.014	0.292776	0.0425559
LOC101748060	26.6955	0.45028	0.042774
TEX2	1220.89	-0.265571	0.042774
SCLY	720.768	-0.297503	0.042774
ANTXR2	1461.9	-0.31169	0.042774
BOP1	2185.36	0.278485	0.0428255
PIGT	2557.98	0.24248	0.0429432
MOB2	781.691	-0.289434	0.0429432
CRYZ	443.558	-0.319867	0.0433148
FAM184A	433.043	-0.313832	0.0434702
LOC121109473	153.534	0.382997	0.0436125
PLK3	153.648	0.348548	0.0436125
NCOA4	2092.63	0.227879	0.0438202
NCKAP1	13983.8	-0.210896	0.0438202
RGS10	1358.3	-0.237024	0.0438202
CELF2	514.541	-0.342534	0.0438202
TBL3	2438.43	0.225847	0.0442157
PM5	3298.42	0.27173	0.0450262
CDC37	2479.75	0.246714	0.0455329
FAM60A	1520.83	0.284543	0.0457374
KCNK4	53.2155	-0.407057	0.0457374
LOC121108911	1846.77	0.323671	0.0458498
CENPT	1506.02	0.238336	0.0460883
DOK2	1178.4	-0.234759	0.0461563
LOC424588	745.145	-0.305351	0.0461563
CRISPLD1	104.572	-0.350567	0.0461563
PTBP3	1172.91	-0.395944	0.0462242
SERINC3	5802.56	-0.32374	0.0462348
NCALD	654.826	-0.329197	0.0462729
HTRA1	4511.35	-0.401895	0.0464024
DLGAP1	96.6974	0.394461	0.0464859
ARHGAP45	82.7215	0.351203	0.0467197
RARA	2034.26	0.271691	0.0468447
PPHLN1	407.935	0.278737	0.0474345
LOC101750690	214.786	-0.336866	0.047517
GALNT12	287.513	-0.365073	0.0483739
RHOU	57.4312	0.421926	0.0484559
PCASP3	39.0121	0.418476	0.0484559
OSTM1	118.86	-0.359897	0.0484559
TRMT5	478.773	0.262695	0.0485587
SMCHD1	871.721	0.323252	0.0487084
ASB1	5178.25	-0.354957	0.0487084
PIK3CB	399.757	0.265038	0.0487117
ANXA11	2682.78	-0.213338	0.0487117
CRAT	948.369	-0.307872	0.0487117
NIF3L1	1114.67	0.258832	0.0488465
IMPDH2	4016.32	0.227232	0.0488465
RNF150	91.9688	-0.408679	0.0488465
THSD1	114.543	-0.366874	0.0494515
SSB	5074.62	0.258238	0.0497239
KLF10	3009.35	-0.181502	0.0497239
NHLRC3	415.321	-0.307855	0.0497239

## Sheet: Table S4
Supplementary Table S4. Significant differentially expressed genes between GW3-activated and mock control samples (FDR<0.05)
Gene_name	baseMean	log2FoldChange	padj(FDR)
ABCB5	154.061	0.447851	0.0436526
ADAMTS9	762.716	0.448907	0.0298487
ADD2	143.29	1.08233	7.88068e-05
ADSS1	3058.3	-0.406697	0.014617
AHR1B	2280.72	0.20775	0.0471444
ALAS1	610.916	-0.335647	0.00841978
ALDH3B1	101.59	0.421789	0.0329268
AQP1	5085.65	-0.54087	0.000317073
ARHGAP18	217.275	-0.373471	0.046461
ATOH8	664.035	-0.654142	6.47052e-06
B4GALNT3	264.301	-1.29093	2.27457e-10
BCAN	1566.08	0.284043	0.0441955
BTG2	630.761	1.05981	1.88539e-09
C1R	1015.4	0.579916	1.71183e-05
C9ORF58	266.373	1.21421	2.88067e-12
CACNA1D	61.5424	1.05074	0.0011445
CAMK2A	1801.25	-0.377352	0.000933083
CASZ1	80.6591	-0.613462	0.0223292
CBFA2T2	956.771	-0.349626	0.0146241
CCND3	1336.6	-0.390351	0.000352262
CDKN1C	720.766	0.442921	0.0368624
CDKN2A	6666.98	0.302345	0.00501088
CERS6	42.4996	0.631287	0.019605
CHCHD7	1346.07	-0.40596	0.00486915
CHST15	1250.76	0.463194	4.78308e-05
CITED4	116.272	-0.60066	0.011172
CLINT1	2742.92	0.362029	0.00946958
COL25A1	41.6852	0.832801	0.0102439
COL6A2	33228.7	-0.291103	0.000202778
CPN1	143.633	-0.765714	0.000202778
CPT2	1798.34	0.776221	4.22585e-18
CR1	59.5958	0.775545	0.0036236
CSRP1	1590.62	-0.445297	5.09803e-06
CTTN	8256.46	-0.331206	1.71183e-05
CXorf40B	388.274	0.315229	0.0247391
CYSLTR1	102.3	0.611277	0.0143952
DCLRE1A	732.801	-0.776894	4.90316e-10
DCN	3245.28	-0.505453	0.00736807
DDX21	3459.17	-0.325685	0.00511854
DHRS11	189.892	0.329643	0.0450132
DIO2	72.5612	2.44944	5.28609e-17
DIO3	96.5458	-1.02215	0.00450685
DLGAP1	96.6974	1.04924	0.000318793
DNER	138.601	-0.516458	0.0129359
DOCK11	1101.15	-0.647223	0.00686278
DOK4	243.274	0.472535	0.00758675
DPYSL3	15572.7	0.267603	0.0099086
DTX2	1126.99	-0.632227	7.39804e-05
DUSP4	352	-0.417092	0.0215384
EBF1	46.6954	0.79408	0.0083156
EDNRA	535.977	-0.555764	0.00941924
EFCAB4B	137.799	-0.358693	0.0394984
EFEMP1	213.624	-0.92107	0.00574737
EML1	1384.4	-0.284527	0.0298963
EMP1	3665.02	-0.416399	0.0163063
ENPP3	1975.46	-1.22175	2.39439e-11
ENTPD1	2398.77	-0.541155	0.00031419
ERG	3459.85	-0.482662	0.00111045
ERICH5	60.6122	0.780458	0.00847199
ETS2	714.747	-0.39078	0.0261801
ETV6	1452.41	-0.211995	0.034189
EXOC2	745.186	-0.258216	0.0446408
F2R	1015.43	-0.482177	0.0215206
FAM180A	455.062	-0.437425	0.0200464
FAP	2696.15	-0.684618	1.2114e-07
FBLN5	127.287	1.13927	1.80066e-06
FBXO3	875.299	0.85105	5.05324e-12
FGF2	742.823	-0.524804	0.0013421
FGL1A	130.909	1.25115	1.41067e-09
FLRT2	111.292	0.595244	0.0149585
FMN2	3985.49	-0.213237	0.0228859
FNIP2	821.781	-0.404612	0.0316585
FOS	122.734	1.365	1.52341e-10
FOXO6	1830.76	-0.291655	0.0310228
FRMD1	346.922	0.352483	0.0374912
FZD5	29.7875	0.6124	0.0223292
GABRA2	125.203	-0.471511	0.0236115
GALC	2673.54	-0.912255	2.34777e-12
GFPT2	2318.23	-0.404669	0.00422894
GGA2	810.904	-0.457216	0.00339893
GJA1	4342.13	0.239935	0.0124921
GLT8D2	787.462	0.296974	0.0163063
GM2A	395.242	-0.472166	0.00586312
GSDMA	458.689	-0.727169	3.9482e-05
GSN	6246.89	-0.366994	2.33056e-05
HAS2	600.966	-0.661935	1.05446e-05
HEY2	75.2691	0.803072	0.00438742
HPCAL1	1361.06	-0.408033	6.66968e-05
HS3ST3B1L	159.865	0.485096	0.0209252
HSPB9	1617.01	-1.20464	0.00135809
IGF2	395.957	-1.208	2.25613e-07
IGFALS	58.0503	-1.39669	0.000246025
IL13RA1	240.301	-2.25676	1.86252e-23
IL16	100.61	-0.603261	0.0146706
IL1R1	78.2158	-1.14069	4.77815e-05
IQCK	90.1412	0.448829	0.0430055
IRF1	97.4845	1.60633	0.0002995
IRF8	950.293	0.32029	0.012643
IRX1	276.203	0.435223	0.0261801
IRX5	1763.43	-0.389696	0.0341995
ISM1	1366.05	0.95965	1.61105e-08
ITGB3	83.6878	-1.18608	3.69753e-05
ITGB5	8706.73	-0.296801	0.00137102
JAM3	2846.2	0.32731	0.000209635
JMJD7	74.5864	1.28486	1.97462e-05
JPH3	43.5428	-0.568973	0.0254144
JUN	2023.14	0.704084	0.000206219
KCTD21	297.959	0.873714	4.75135e-06
KIAA0408	958.005	-0.62644	0.00191651
KLF9	751.205	0.482234	0.0099086
KLHDC8A	1632.38	-0.426781	7.72513e-05
KLHL9	406.339	0.302371	0.0223292
KPNA2	10433	-0.378218	0.00146528
LAMB2	1225.03	-0.433597	0.00596054
LDLRAD4	417.508	0.309323	0.029507
LIMK1	659.862	0.309684	0.012643
LMCD1	271.637	-1.02555	1.67136e-05
LOC101747338	1187.93	0.31256	0.0126549
LOC101748060	26.6955	1.3764	0.00040211
LOC101749175	4095.75	-0.493504	4.44165e-05
LOC101749531	823.087	-0.3278	0.0305243
LOC101749832	85.5133	0.543029	0.0273271
LOC101750765	249.915	-0.796384	1.01624e-05
LOC101750958	1754.82	0.623964	2.03727e-07
LOC101751026	407.256	0.409216	0.0493259
LOC107052241	404.079	1.50348	5.10757e-13
LOC107053494	51.3446	0.677775	0.012337
LOC107054230	83.4197	0.562809	0.019605
LOC107054808	256.937	-0.344309	0.0294337
LOC112532217	51.7275	0.669765	0.0107845
LOC112532769	74.8215	0.392076	0.0469523
LOC121106702	103.43	1.005	0.000444231
LOC121110261	247.9	0.727395	0.00021956
LOC121113198	265.486	-0.620803	0.0167388
LOC124417175	231.272	0.706428	0.00140155
LOC124418122	44.1081	0.511706	0.0285725
LOC419584	1015.3	0.491817	0.00161136
LOC422151	5602.42	-0.277822	0.0493672
LOC771422	144.598	0.583691	0.00175836
LOC776507	3745.15	-1.01448	1.52341e-10
LONRF1	157.585	-0.653136	0.00450685
LONRF3	1085.13	0.692843	0.000269618
LPCAT2	1107.39	-0.455195	0.00586312
LRIG3	341.51	-0.920635	7.27767e-09
LRMDA	99.8466	-0.486634	0.012084
LRRC75A	261.217	0.348175	0.0496315
LRRFIP1	1006.61	-0.412741	0.00146342
LYAR	606.788	-0.430604	0.00802629
LYN	180.711	-0.376009	0.0410131
LYPD1	46.7624	-2.21599	5.05324e-12
MAP2K6	809.806	0.487841	0.034189
MARCH4	379.54	0.422291	0.0248131
METTL13	422.035	-0.254447	0.0463504
MOB3C	385.996	0.687897	0.00112089
MTNR1B	137.719	1.98318	4.06636e-09
MVP	1855.43	-0.479357	7.06891e-06
MYH15	1720.39	-0.433464	0.000422633
MYOCD	736.085	0.491874	0.0118345
MYOM1	142.176	-1.68596	4.49275e-08
MYOZ3	138.874	1.1929	0.00122631
NABP1	793.626	-0.255972	0.036492
NDNF	1094.67	-0.760494	1.27951e-05
NLRP1L	500.535	0.492743	0.0079824
NR1D2	850.903	-0.405877	0.0107845
NR4A3	101.094	-0.541185	0.0294456
NREP	219.773	0.450166	0.0298487
NRP2	25855.7	-0.414692	0.0243012
NUAK2	310.809	0.491421	0.0117042
NUMB	740.929	0.235	0.0339342
OSGEPL1	368.965	0.36415	0.018385
OSR1	176.494	0.712555	0.00059461
PARM1	864.652	0.397768	0.010405
PCOLCE2	234.198	-0.50951	0.00611607
PDCD4	699.747	0.267274	0.0227299
PDE7B	2244.35	-0.943775	5.46057e-06
PDGFD	6595.29	-0.675375	2.64556e-06
PDIK1L	160.051	0.534248	0.00949496
PDLIM1	297.026	-1.05609	0.000126911
PDZRN3	750.292	0.894313	1.25465e-16
PFKFB3	415.941	0.711041	0.000350701
PHLDA1	8077.2	-0.591324	8.50039e-05
PID1	1062.87	-0.587246	0.00486915
PLA2G4B	416.771	0.320918	0.0252533
PLD5	141.402	-2.41297	5.28609e-17
PLEKHA3	1296.82	-0.324243	0.013988
PLS3	6692.66	-0.56336	2.05296e-10
PLXDC2	1327.5	-0.368778	0.00625981
PODN	5139.97	0.709491	2.4585e-14
PPFIBP1	23858.7	-0.913746	9.98751e-06
PPP1R3C	187.338	-0.382845	0.0252533
PRCP	896.647	0.327702	0.0146241
PRICKLE1	559.627	0.686082	0.000188489
PRKAG2	1219.92	-0.610946	2.29093e-08
PRKCB	571.382	-0.643544	0.000187001
PRPS1L1	6943.02	0.170543	0.0488104
PTPRN	277.6	-0.602704	0.00145187
PUS1	988.598	-0.203433	0.046461
RAB23	4386.85	0.390488	0.00227224
RANBP3L	691.343	-0.508405	0.00552704
RASGRP3	185.693	-1.01117	1.6941e-05
RASSF2	118.686	-0.457824	0.0146853
RASSF9	911.021	-0.595978	7.72513e-05
RCC2	3095.5	0.250142	0.00736807
RDH10	178.953	0.414996	0.0447321
REC8	66.7406	-0.42582	0.046461
RERG	842.703	0.660613	2.10564e-09
RGMA	485.074	0.467709	0.00564462
RIPK3	72.1117	0.540056	0.0182934
ROR1	236.668	-1.53187	5.80846e-15
RRAGD	1079.42	-0.231829	0.0360627
SAXO2	87.6486	0.439086	0.034189
SDC1	15563.7	-0.297978	0.00146528
SDC2	31450	-0.195411	0.0188123
SDK2	107.955	-0.564394	0.0223292
SDR16C5	902.86	-1.08792	9.0888e-08
SEC14L5	707.041	-0.258912	0.0223292
SEPTIN6	3731.3	0.204106	0.0483214
SESN3	250.902	0.774345	0.00889488
SESN4	125.528	0.670421	0.00140326
SGK3	583.87	-0.247662	0.0366748
SH2D3C	138.738	0.655723	0.00100534
SH3GL2	625.943	0.486138	0.00661896
SHC4	2950.36	-0.463206	4.73068e-05
SLC43A2	61.2553	-0.980886	0.00175836
SLC4A1AP	426.835	-0.301578	0.0228859
SLC7A3	2081.47	-0.312547	0.0474343
SMTN	4361.58	-0.322697	0.0273769
SOCS3	245.766	0.633112	0.013427
SORBS1	2056.06	-0.262624	0.0410131
SPATA5	356.069	-0.60942	0.00450685
SPTBN5	36.0863	1.60499	0.000444231
SQLE	3906.8	-0.286953	0.000405222
STK40	193.024	0.562936	0.00268815
STON2	104.981	1.0211	8.14123e-05
SULF1	112.89	-2.32433	2.04734e-12
TAP1	105.405	0.470325	0.0261801
TAPT1	351.652	-0.340165	0.0107845
TES	3789.98	0.583275	1.52341e-10
TFCP2L1	133.997	-1.42831	3.69753e-05
TGFB3	2446.62	-0.255305	0.0283201
TGOLN2	2889.02	-0.243753	0.0302691
THBD	11278.5	-0.516238	0.000188489
TIPARP	604.821	-0.642726	0.00468864
TMC3	219.389	0.33183	0.0371296
TMEM131L	640.303	0.383442	0.00593294
TMEM204	122.045	0.512286	0.0266815
TMEM26	758.069	0.412173	0.0163063
TMEM63B	6203.62	-0.732785	0.000423625
TNFAIP8	716.694	0.373088	0.0331669
TNFSF15	67.5644	0.820654	0.00625981
TRAF4	110.491	0.502387	0.0305243
TSR1	1447.57	-0.283266	0.00825365
TTC9	523.256	-0.494561	0.00140155
TTI2	600.424	0.33913	0.00268743
TUBB2A	6280.48	-0.405177	0.000563843
TXNDC11	1727.78	-0.237268	0.038832
UBASH3A	656.554	-0.677366	0.000120804
UBASH3B	6539.82	-0.389995	0.0489478
UCHL1	180.195	0.788442	0.0015224
UTP6	1217.67	-0.264259	0.0294456
VAV3	687.665	-1.0892	2.0008e-08
VIM	24094.5	-0.223777	0.0242561
VIP	222.691	-1.31583	1.36552e-09
WBP1L	2784.59	0.45389	0.00501088
WDR36	954.922	-0.293563	0.0436526
YPEL2	199.268	0.849709	0.000220663
ZBTB25	153.834	0.439839	0.0320502

## Sheet: Table S5
Supplementary Table S5. GO and KEGG enrichment analysis of differentially expressed genes from GW1-activated samples
Category	Term	Count	PValue	Genes
KEGG_PATHWAY	gga04510:Focal adhesion	9	0.000165144	SHC4, JUN, PRKCB, COL6A2, ACTN1, FN1, ITGA6, THBS2, MYL9
GOTERM_BP_DIRECT	GO:0051017~actin filament bundle assembly	4	0.000496238	CALD1, C9ORF58, ACTN1, ADD2
GOTERM_CC_DIRECT	GO:0005604~basement membrane	5	0.000930913	CCDC80, SPARC, FN1, TIMP3, THBS2
KEGG_PATHWAY	gga04820:Cytoskeleton in muscle cells	8	0.00171033	MYOM1, COL6A2, TPM1, FN1, ITGA6, VIM, THBS2, MYL9
GOTERM_MF_DIRECT	GO:0005518~collagen binding	4	0.00224879	SPARC, PCOLCE2, COL6A2, PODN
GOTERM_BP_DIRECT	GO:0043065~positive regulation of apoptotic process	6	0.00451518	JUN, MELK, BCL6, ITGA6, RHOB, MCL1
GOTERM_CC_DIRECT	GO:0062023~collagen-containing extracellular matrix	5	0.00459845	POSTN, COL6A2, FN1, THBS2, FBLN5
GOTERM_BP_DIRECT	GO:0007155~cell adhesion	7	0.0046585	POSTN, COL6A2, FN1, ITGA6, THBS2, FBLN5, RHOB
GOTERM_MF_DIRECT	GO:0070412~R-SMAD binding	3	0.00468378	JUN, LDLRAD4, FOS
GOTERM_MF_DIRECT	GO:0005509~calcium ion binding	11	0.00468451	MELK, SPARC, C1R, C9ORF58, ACTN1, CDH11, ENPP3, THBS2, MYL9, FBLN5, NCALD
GOTERM_CC_DIRECT	GO:0001725~stress fiber	4	0.00544418	CALD1, ACTN1, TPM1, MYL9
GOTERM_BP_DIRECT	GO:0048041~focal adhesion assembly	3	0.00686425	ACTN1, CDH11, FN1
GOTERM_CC_DIRECT	GO:0005884~actin filament	4	0.00739733	C9ORF58, ACTN1, TPM1, DBN1
GOTERM_MF_DIRECT	GO:0042802~identical protein binding	13	0.0103321	VAC14, JUN, GATSL3, TPM1, FN1, HSPB1, FOS, NDC80, TRAF4, BCL6, KCTD21, HEY2, VIM
GOTERM_BP_DIRECT	GO:0006915~apoptotic process	6	0.0119592	SHC4, MELK, PFKFB3, PRKCB, PMP22, MCL1
GOTERM_BP_DIRECT	GO:0030336~negative regulation of cell migration	4	0.0124882	CDH11, LDLRAD4, PODN, RHOB
GOTERM_BP_DIRECT	GO:0043066~negative regulation of apoptotic process	6	0.014042	BCL6, OSR1, HSPB1, VIP, FSTL1, STK40
GOTERM_MF_DIRECT	GO:0003779~actin binding	6	0.0157344	PLEKHG3, CALD1, ACTN1, TPM1, NCALD, DBN1
GOTERM_BP_DIRECT	GO:0042127~regulation of cell population proliferation	4	0.0157663	SQLE, JUN, TFAP2C, BCL6
GOTERM_MF_DIRECT	GO:0008201~heparin binding	4	0.0195709	POSTN, PCOLCE2, FN1, THBS2
KEGG_PATHWAY	gga04010:MAPK signaling pathway	7	0.019656	DUSP5, JUN, PRKCB, HSPB1, FOS, DUSP8, MAP3K14
GOTERM_CC_DIRECT	GO:0035976~transcription factor AP-1 complex	2	0.0235541	JUN, FOS
GOTERM_MF_DIRECT	GO:0051015~actin filament binding	5	0.0285884	C9ORF58, ACTN1, TPM1, DBN1, ADD2
KEGG_PATHWAY	gga04512:ECM-receptor interaction	4	0.032377	COL6A2, FN1, ITGA6, THBS2
GOTERM_MF_DIRECT	GO:0061629~RNA polymerase II-specific DNA-binding transcription factor binding	4	0.0336648	JUN, HEY2, HSPB1, FOS
GOTERM_MF_DIRECT	GO:0035064~methylated histone binding	3	0.035731	ING3, CBX4, KDM7A
GOTERM_MF_DIRECT	GO:0016504~peptidase activator activity	2	0.0359303	PCOLCE2, FN1
GOTERM_BP_DIRECT	GO:0060021~roof of mouth development	3	0.040649	TIPARP, OSR1, EPHB3
GOTERM_MF_DIRECT	GO:0035403~histone H3T6 kinase activity	3	0.0426431	MELK, PRKCB, STK40
GOTERM_CC_DIRECT	GO:0043005~neuron projection	5	0.0451198	ADCYAP1R1, VIM, STON2, VIP, EPHB3
GOTERM_MF_DIRECT	GO:0008330~protein tyrosine/threonine phosphatase activity	2	0.047621	DUSP5, DUSP8
GOTERM_BP_DIRECT	GO:0035556~intracellular signal transduction	6	0.0506465	SHC4, SOCS3, MELK, PRKCB, PRKAG2, HSPB1
GOTERM_MF_DIRECT	GO:0045159~myosin II binding	2	0.0534137	CALD1, MYL9
GOTERM_BP_DIRECT	GO:0030510~regulation of BMP signaling pathway	2	0.0550484	FSTL1, RGMA
GOTERM_CC_DIRECT	GO:0001650~fibrillar center	4	0.056248	DCLRE1A, TRAF4, MAP3K14, RERG
GOTERM_CC_DIRECT	GO:0005737~cytoplasm	30	0.0639855	TAGLN, BTG2, HSPB1, RNF19B, PRKAG2, TMEM131L, RDH10, HEY2, HYDIN, KPNA2, MCL1, DUSP5, PRKCB, MAGI2, TPM1, FN1, KIF23, PODN, DUSP8, NDC80, ACTA2, MOB3C, MELK, TRAF4, CDH11, FAM193B, VIM, MYL9, MAP3K14, STK40
GOTERM_MF_DIRECT	GO:0017017~MAP kinase tyrosine/serine/threonine phosphatase activity	2	0.0648947	DUSP5, DUSP8
GOTERM_BP_DIRECT	GO:0007399~nervous system development	4	0.0649644	FN1, FOS, KDM7A, EPHB3
GOTERM_BP_DIRECT	GO:0001655~urogenital system development	2	0.0727233	OSR1, EPHB3
GOTERM_CC_DIRECT	GO:0031012~extracellular matrix	4	0.073095	POSTN, COL6A2, FN1, TIMP3
GOTERM_CC_DIRECT	GO:0005576~extracellular region	11	0.0747827	POSTN, CCDC80, PCOLCE2, C1R, COL6A2, FN1, XYLT2, ENPP3, THBS2, VIP, FBLN5
GOTERM_BP_DIRECT	GO:0031175~neuron projection development	3	0.0749532	BTG2, VIM, RGMA
GOTERM_BP_DIRECT	GO:0007160~cell-matrix adhesion	3	0.07676	BCL6, FN1, ITGA6
GOTERM_BP_DIRECT	GO:0009725~response to hormone	2	0.078542	TIMP3, RERG
GOTERM_BP_DIRECT	GO:0045766~positive regulation of angiogenesis	3	0.0785807	PRKCB, HSPB1, RHOB
KEGG_PATHWAY	gga04270:Vascular smooth muscle contraction	4	0.0799164	ACTA2, PRKCB, CALD1, MYL9
GOTERM_BP_DIRECT	GO:0008406~gonad development	2	0.0843245	RDH10, OSR1
KEGG_PATHWAY	gga04210:Apoptosis	4	0.0862478	JUN, FOS, MAP3K14, MCL1
GOTERM_CC_DIRECT	GO:0030018~Z disc	3	0.092677	ACTN1, PDE4B, HSPB1
GOTERM_MF_DIRECT	GO:0001227~DNA-binding transcription repressor activity, RNA polymerase II-specific	4	0.0943295	JUN, TFAP2C, BCL6, HEY2
GOTERM_BP_DIRECT	GO:0045773~positive regulation of axon extension	2	0.0957821	FN1, DBN1
GOTERM_MF_DIRECT	GO:0042803~protein homodimerization activity	7	0.0960383	MYOM1, ACTN1, TPM1, HSPB1, FBLN5, ADD2, MCL1
GOTERM_BP_DIRECT	GO:0010628~positive regulation of gene expression	5	0.0981866	ACTA2, MYOM1, OSR1, FN1, VIM
GOTERM_BP_DIRECT	GO:0008285~negative regulation of cell population proliferation	4	0.0985992	BTG2, BCL6, PODN, RERG
GOTERM_BP_DIRECT	GO:0006468~protein phosphorylation	6	0.0998474	MELK, PRKCB, ROR1, MAP3K14, STK40, EPHB3

## Sheet: Table S6
Supplementary Table S6. GO and KEGG enrichment analysis of differentially expressed genes from GW2-activated samples
Category	Term	Count	PValue	Genes
GOTERM_BP_DIRECT	GO:0030199~collagen fibril organization	11	5.74571e-06	EXT1, ADAMTS2, ADAMTS14, COL1A2, COL5A1, CDH11, COL5A2, COL6A1, SERPINH1, PLOD1, DDR2
GOTERM_BP_DIRECT	GO:0007155~cell adhesion	27	1.17363e-05	APP, SPON1, ITGB5, CLSTN2, NEDD9, CD99L2, THBS1, PODXL, HES1, JAM3, POSTN, LAMB2, ITGA1, GRHL2, LYVE1, RHOB, COL5A1, COL6A2, ITGA11, COL6A1, NINJ1, ITGA8, MXRA8, COL6A3, CD47, TGFBI, MFGE8
GOTERM_CC_DIRECT	GO:0009986~cell surface	30	1.53656e-05	APP, ITGB5, CLSTN2, SDC4, SDC2, CD99L2, THSD1, HSPD1, CLMP, SCUBE1, LIPG, ADAMTS9, HSP90AA1, F2R, FZD6, ITGA1, FZD9, TNFRSF10B, HSPA2, FAP, ITGA8, MXRA8, CDH13, F2RL1, SDC1, ADAM8, CD47, VAMP4, PICALM, EPHA2
GOTERM_CC_DIRECT	GO:0005829~cytosol	140	3.20961e-05	TES, DIXDC1, BUB1B, IRS2, FGF2, CDC14A, ODC, DCAF6, CDC20, RASSF2, CREB3L1, CAPN2, DPF2, PLS3, CPNE3, PIM3, UBASH3A, KPNA2, WLS, MSX2, TPM1, ANXA11, TRNT1, RPGRIP1L, MAT1A, EML1, RUNDC3A, UNC13D, ARHGAP45, LOC107049913, AR, RAP1GDS1L, POR, PRKAR1B, PRPF3, SPATA13, NHLRC2, RIN2, SQSTM1, LLGL2, NDRG4, C1ORF198, HTRA1, FAM109B, HSPH1, VTI1A, PRKCDBP, FAM83D, MCL1, IVNS1ABP, CARMIL1, WWTR1, HSPA4, LR…
GOTERM_BP_DIRECT	GO:0030335~positive regulation of cell migration	20	6.79285e-05	CARMIL1, SEMA3C, SEMA3D, F2R, NEDD9, LAMC2, SEMA3F, CX3CL1, TGFBR3, DAB2, CXCL12, PODXL, PDGFD, SPRY2, CDH13, F2RL1, HAS2, CPNE3, TRIM32, EPHA2
GOTERM_BP_DIRECT	GO:0085029~extracellular matrix assembly	6	7.20791e-05	COL1A2, ELN, COL6A1, HAS2, PRICKLE1, GPM6B
GOTERM_CC_DIRECT	GO:0005581~collagen trimer	10	8.67973e-05	COLEC12, C1QTNF3, COL18A1, COL3A1, COL1A2, COL5A1, COL6A2, COL7A1, COL6A1, COL6A3
GOTERM_MF_DIRECT	GO:0046332~SMAD binding	9	8.92141e-05	TGFBR2L, TGFBR3, RANBP3L, DAB2, COL1A2, CREB3L1, COL5A2, MAGI2, TCF12
GOTERM_MF_DIRECT	GO:0042802~identical protein binding	62	9.86835e-05	APP, HSPB1, FGF2, C1QTNF3, YWHAQ, MYC, FGFR1OP2, HEY2, TNFSF10, NEFL, PTRF, TRIM66, HSP90AA1, TPM1, EPDR1, TRAF2, WRNIP1, MAT1A, FOS, GLTSCR2, MTSS1, UGDH, NIF3L1, RRM2B, PRPF3, CDH13, ANGPTL4, SQSTM1, KCTD15, SDC4, SDC2, HTRA1, APCDD1, ZBTB2, CRYZ, SCUBE1, KCTD20, HAS2, CCT7, DCPS, HEXIM1, JUN, TRIM41, GATSL3, TPK1, TXNRD1, EIF2AK3, GRHL2, NMRAL1, ASS1, UCK2, COL1A2, TNIP1, PSAT1, SDC1, CDR2L, V…
GOTERM_CC_DIRECT	GO:0005925~focal adhesion	17	0.00019097	TES, GSN, ITGB5, CAV2, ITGA1, NEDD9, LOC100858505, SORBS1, HSPA2, THSD1, CORO2B, ARHGAP24, DCAF6, C9ORF58, ITGA11, CPNE3, EPHA2
KEGG_PATHWAY	gga04512:ECM-receptor interaction	14	0.000198293	ITGB5, SDC4, LAMB2, ITGA1, LAMC2, THBS1, COL1A2, COL6A2, COL6A1, ITGA11, ITGA8, COL6A3, SDC1, CD47
GOTERM_BP_DIRECT	GO:0030198~extracellular matrix organization	15	0.000218625	APP, POSTN, POMT1, NDNF, NFKB2, ADAMTS2, ADAMTS14, COL3A1, CCDC80, COL1A2, COL6A1, ADAMTS17, ITGA8, TGFBI, ADAMTS9
GOTERM_MF_DIRECT	GO:0005518~collagen binding	9	0.000270976	MRC2, PCOLCE2, LUM, COL6A2, COL6A1, SERPINH1, AEBP1, TGFBI, DDR2
GOTERM_CC_DIRECT	GO:0005901~caveola	9	0.000369817	ENTPD1, CAV2, PTCH1, F2R, PRKCDBP, CDH13, F2RL1, ADRA1B, PTRF
KEGG_PATHWAY	gga04820:Cytoskeleton in muscle cells	23	0.000671936	SPTBN5, ITGB5, SDC4, SDC2, ELN, TPM1, ITGA1, FMN2, THBS1, DCN, COL3A1, COL1A2, SGCD, COL5A1, COL6A2, COL6A1, ITGA11, COL5A2, ITGA8, COL6A3, SDC1, VIM, SNTB2
GOTERM_BP_DIRECT	GO:0016477~cell migration	19	0.000860732	VAV3, NCKAP1, CARMIL1, ITGB5, SDC4, SDC2, NEDD9, PIK3CB, THBS1, TGFBR3, THBD, NTN4L, PODXL, CDH11, SPATA13, CDH13, SDC1, HES1, CORO7
GOTERM_MF_DIRECT	GO:0140662~ATP-dependent protein folding chaperone	7	0.00106899	CCT2, HSP90AA1, HSPH1, HSPA4, HSPA2, CCT7, HSPD1
GOTERM_CC_DIRECT	GO:0062023~collagen-containing extracellular matrix	13	0.00129423	COLEC12, POSTN, ELN, HTRA1, PLOD1, ADAMTS2, ADAMTS14, COL3A1, COL1A2, COL6A2, COL6A1, COL6A3, ANGPTL4
GOTERM_BP_DIRECT	GO:0007611~learning or memory	6	0.00170256	GM2A, PRKAR1B, FZD9, NEDD9, VIP, PICALM
GOTERM_BP_DIRECT	GO:0040037~negative regulation of fibroblast growth factor receptor signaling pathway	5	0.00203956	CREB3L1, SPRY4, SPRY2, SHISA2, THBS1
GOTERM_BP_DIRECT	GO:0007179~transforming growth factor beta receptor signaling pathway	10	0.0026759	TGFBR2L, TGFBR3, JUN, DAB2, COL1A2, ITGB5, CAV2, ITGA8, SMAD9, FOS
GOTERM_CC_DIRECT	GO:0005764~lysosome	16	0.00285486	WWOX, MANBA, FUCA2, EPDR1, UNC13D, GALNS, RPS6KC1, GLB1, COL6A1, PSAP, CAPN2, HAS2, TPP1, ARSG, CTBS, ADA
GOTERM_CC_DIRECT	GO:0005737~cytoplasm	173	0.00287484	APP, TES, DIXDC1, FGF2, CDC14A, ODC, DCAF6, RASSF2, OPHN1, SESN4, CYP2D6, FGFR1OP2, CAPN2, DPF2, PLS3, RCC1, PIM3, CPNE2, UBASH3A, KPNA2, FAM19A5, PHLDA1, PTRF, PIAS4, GAS2L3, PRKCB, TPM1, MAGI2, ANXA11, JMJD7, PRKAB1, CDC25A, AR, ACAP3, NIF3L1, DOK2, CDC37, SPATA13, LOC107050335, LLGL2, METTL2B, SLBP, SPTBN5, NDRG4, PARPBP, UBA7, FOXO6, NREP, HSPH1, NUAK2, MAP2, PODXL, VTI1A, PRKCDBP, LONRF1, RI…
GOTERM_MF_DIRECT	GO:0038024~cargo receptor activity	4	0.00310848	DAB2, STBD1, SDC1, LYVE1
GOTERM_BP_DIRECT	GO:0043123~positive regulation of canonical NF-kappaB signal transduction	13	0.00314408	EDA, PRKCB, TNFSF15, PELI3, F2R, SHISA5, TRAF2, PPM1A, EDNRA, TNFSF10, F2RL1, MAP3K14, TRIM32
GOTERM_CC_DIRECT	GO:0005789~endoplasmic reticulum membrane	38	0.0034199	SEC23A, EDA, CLSTN2, POMT1, GNAI3, MSMO1, FMN2, TRAM2, RDH11, CREB3L1, VTI1A, HAS2, MLEC, SCAP, PM5, SLC37A3, BOK, CERS6, SLC30A5, FZD6, CCDC15, SHISA5, EIF2AK3, ELOVL6, TEX2, LSS, ABHD12B, REEP1, EXT1, SQLE, POR, GORASP2, REEP3, PEMT, DHCR7, SEC24D
GOTERM_MF_DIRECT	GO:0051082~unfolded protein binding	10	0.0039692	CCT2, DNAJB1, HSP90AA1, DNAJA4, DNAJB5, CDC37, SERPINH1, HSPB1, HSPA2, CCT7
GOTERM_MF_DIRECT	GO:0008201~heparin binding	11	0.00443791	TGFBR3, APP, POSTN, PCOLCE2, COL5A1, COL25A1, PTCH1, LIPG, NDNF, THBS1, FGF2
GOTERM_MF_DIRECT	GO:0000250~lanosterol synthase activity	3	0.00470848	LSS
GOTERM_MF_DIRECT	GO:0016866~intramolecular transferase activity	3	0.00470848	LSS
GOTERM_BP_DIRECT	GO:0008210~estrogen metabolic process	4	0.00482971	SGPL1, PLEKHA1, TIPARP, CYP2D6
GOTERM_BP_DIRECT	GO:0016104~triterpenoid biosynthetic process	3	0.00492903	LSS
GOTERM_BP_DIRECT	GO:0060070~canonical Wnt signaling pathway	11	0.00521195	EXT1, EDNRA, EDA, FZD5, FZD6, COL6A1, DIXDC1, FZD9, SDC1, WNT9A, FGF2
GOTERM_MF_DIRECT	GO:0005178~integrin binding	11	0.00640238	ITGB5, FAP, ITGA1, ITGA11, TSPAN4, ITGA8, IGF2, MFGE8, THBS1, FGF2, JAM3
GOTERM_BP_DIRECT	GO:0000302~response to reactive oxygen species	4	0.00669042	PLK3, PTPRN, COL6A1, C12ORF29
GOTERM_BP_DIRECT	GO:0042026~protein refolding	5	0.00670727	HSPB9, DNAJA4, HSPB1, HSPA2, HSPD1
GOTERM_MF_DIRECT	GO:0061629~RNA polymerase II-specific DNA-binding transcription factor binding	12	0.00698094	AR, JUN, NIF3L1, PRRX1, GBX2, HEY2, BHLHE40, HSPB1, HES1, FOS, TRIB2, DACT1
GOTERM_CC_DIRECT	GO:0005730~nucleolus	34	0.00766119	DOCK4, NOP2, GNAI3, NOL8, PIK3CB, FGF2, CDC14A, CPT2, MYC, EPC1, CPNE3, MACROD2, LOC100859276, PHLDA1, KIAA0319L, LOC107051197, PLK3, DDX18, COG7, TRIM41, SLC30A5, DDX54, CBFA2T3, REXO4, GLTSCR2, ETV6, FTSJ3, RCL1, BOP1, TBL3, ARL4A, MOB2, RARA, FAM193B
GOTERM_CC_DIRECT	GO:0005583~fibrillar collagen trimer	3	0.00833739	COL1A2, COL5A1, LUM
GOTERM_MF_DIRECT	GO:0005201~extracellular matrix structural constituent	6	0.00844344	COL3A1, COL1A2, COL5A1, ELN, COL5A2, LAMC2
GOTERM_CC_DIRECT	GO:0005615~extracellular space	55	0.00888341	APP, EDA, PROS1, PLOD1, METRNL, LRRC32, FGF2, CX3CL1, GHR, C1QTNF3, EFEMP1, MUC4L, LIPG, TNFSF10, ADAMTS9, FAM19A5, POSTN, COL25A1, IL18, WNT9A, DCN, TGFBR3, CRISPLD1, COL6A1, TRAIL-LIKE, COL6A3, CDH13, ANGPTL4, MFGE8, NBL1, COLEC12, SEMA3C, SEMA3D, HTRA1, NDNF, SEMA3F, CPN1, SCUBE1, PDGFD, STC2, SERPINH1, ARSG, JAM3, GSN, TNFSF15, LUM, FUCA2, IGF2, INHBB, HSPA2, COL3A1, CXCL12, COL1A2, FAP, TGFBI
GOTERM_BP_DIRECT	GO:0051897~positive regulation of phosphatidylinositol 3-kinase/protein kinase B signal transduction	12	0.00990409	VAV3, PRR5, PDGFD, PROS1, F2R, IGF2, SPRY2, F2RL1, ADAM8, THBS1, FGF2, DCN
GOTERM_BP_DIRECT	GO:0001570~vasculogenesis	7	0.0109188	HHEX, SGPL1, TIPARP, HEY2, HAS2, LOC101750690, EPHA2
GOTERM_CC_DIRECT	GO:0009897~external side of plasma membrane	17	0.0115875	HHLA2, ITGA1, THBS1, TGFBR3, ENOX2, GHR, THBD, CXCL12, SCUBE1, ITGA11, ITGA8, CDH13, SDC1, ENPP3, MFGE8, ADA, IL13RA1
GOTERM_CC_DIRECT	GO:0005794~Golgi apparatus	39	0.0117049	GALNT12, APP, DOCK4, GLT8D2, PLOD1, NDST2, RASSF2, RAB26, STC2, LIPG, DSE, VTI1A, CAPN2, HAS2, KIFAP3, KIAA0319L, PRKG1, JAM3, WWOX, RABGAP1L, CAV2, ATRNL1, PTCH1, SLC30A5, DDX54, RMDN2, PPHLN1, CBFA2T3, EXT1, BACE2, WBSCR17, GORASP2, GLB1, TPP1, SCLY, VAMP4, LZTR1, SERINC3, SNTB2
GOTERM_BP_DIRECT	GO:0043588~skin development	6	0.011995	ADAMTS2, EDA, COL5A1, COL5A2, COL6A1, SOX21
GOTERM_CC_DIRECT	GO:0005769~early endosome	15	0.0123786	APP, RABGAP1L, F2R, FAM109B, RHOB, HSPD1, MYO1D, ITCH, RAB31, RPS6KC1, LIPG, F2RL1, CCDC93, PICALM, WLS
GOTERM_BP_DIRECT	GO:0050885~neuromuscular process controlling balance	6	0.0135329	APP, CNTNAP1, GM2A, NEFL, TPP1, CLN8
KEGG_PATHWAY	gga04510:Focal adhesion	18	0.0137035	VAV3, JUN, ITGB5, CAV2, PRKCB, LAMB2, ITGA1, LAMC2, PIK3CB, THBS1, COL1A2, COL6A2, PDGFD, COL6A1, ITGA11, ITGA8, CAPN2, COL6A3
GOTERM_MF_DIRECT	GO:0005524~ATP binding	68	0.013757	PRKAG2, LOC101750690, PIK3CB, HK2, SMCHD1, CAMK4L, PIM3, LOC121108911, PRKG1, EPHA5, MAP2K3, CCT2, DDX18, ENTPD1, HSP90AA1, CAMK1D, RIPK3, PRKCB, DDX54, KIF23, WRNIP1, MAT1A, LOC107049913, MSH4, LOC107050335, SGK3, LOC426385, TRIB2, ACSBG2, STK40, MCM2, EPHA2, DDR2, SLC22A4, RNASEL, LOC124417067, ACSS2, UBA7, CAMK2A, HSPD1, HSPH1, NUAK2, ORC1, RPS6KC1, CCT7, PRPS1L1, RIMKLB, SLC19A1, PLK3, UBE2H,…
GOTERM_MF_DIRECT	GO:0005164~tumor necrosis factor receptor binding	5	0.0144664	EDA, TNFSF15, TRAIL-LIKE, TNFSF10, TRAF2
GOTERM_BP_DIRECT	GO:0032967~positive regulation of collagen biosynthetic process	4	0.0179553	CREB3L1, F2R, F2RL1, VIM
GOTERM_MF_DIRECT	GO:0005515~protein binding	100	0.0184663	WDSUB1, DIXDC1, DCAF6, CDC20, LRMDA, SMCHD1, OPHN1, LIPG, UBASH3A, KPNA2, IL13RA1, EPHA5, NHLRC3, LOC100859467, ACAP3, RAP1GDS1L, SPATA13, LOC107050335, NHLRC2, KCTD15, NSMAF, EPHA2, LRRC58, HTRA1, ZBTB2, SCAP, TAC3, LONRF3, LONRF1, KIAA0319L, IVNS1ABP, CARMIL1, PLK3, ZBTB17, WWTR1, PLK2, TNK2, KLHDC1, EIF2AK3, NFKB2, SMU1, TBL3, PPFIBP1, KLHDC8A, P4HA3, COL5A2, RANBP10, CORO7, LZTR1, SDK2, FBXL7…
GOTERM_MF_DIRECT	GO:0016301~kinase activity	7	0.0190151	UCK2, UCK1, TPK1, PRKAG2, PIK3CB, PRPS1L1, PRKAB1
GOTERM_BP_DIRECT	GO:0035264~multicellular organism growth	9	0.0193099	EXT1, AR, WWTR1, HHEX, PLEKHA1, RARA, PRICKLE1, GRHL2, STK40
GOTERM_BP_DIRECT	GO:0007229~integrin-mediated signaling pathway	8	0.0198138	VAV3, TEC, ITGB5, ADAM23, ADAM12, ITGA1, ITGA11, ITGA8
GOTERM_BP_DIRECT	GO:0007193~adenylate cyclase-inhibiting G protein-coupled receptor signaling pathway	5	0.0206261	GABBR2, EDNRA, PSAP, GNAI3, GPR146
GOTERM_BP_DIRECT	GO:0030032~lamellipodium assembly	5	0.0206261	VAV3, CARMIL1, ABLIM1, SPATA13, CDH13
GOTERM_BP_DIRECT	GO:0060325~face morphogenesis	5	0.0206261	SGPL1, PLEKHA1, CRISPLD1, TIPARP, PRICKLE1
GOTERM_BP_DIRECT	GO:0043491~phosphatidylinositol 3-kinase/protein kinase B signal transduction	7	0.0210529	PRR5, PLEKHA1, COL6A2, COL6A1, COL6A3, PIK3CB, FGF2
GOTERM_BP_DIRECT	GO:0090084~negative regulation of inclusion body assembly	3	0.0226922	DNAJB1, DNAJA4, HSPA2
GOTERM_BP_DIRECT	GO:1903671~negative regulation of sprouting angiogenesis	3	0.0226922	CREB3L1, PIK3CB, THBS1
GOTERM_CC_DIRECT	GO:0031012~extracellular matrix	13	0.0229513	POSTN, SPON1, NDNF, LRRC32, THBS1, TGFBR3, THBD, EFEMP1, COL6A2, ADAMTS17, COL6A3, TGFBI, ADAMTS9
GOTERM_CC_DIRECT	GO:0005576~extracellular region	52	0.0237755	APP, SPON1, ELN, PROS1, METRNL, FGF2, CX3CL1, GHR, NTN4L, ADAMTS2, EFEMP1, ENPP3, CTBS, ADAMTS9, POSTN, EPDR1, WNT9A, DCN, TGFBR3, CCDC80, CRISPLD1, COL6A2, COL6A1, COL6A3, NBL1, PCOLCE2, SEMA3D, HTRA1, NDNF, THBS1, ADAMTS14, SCUBE1, DHRSX, ANKH, PDGFD, STC2, ADAMTS17, PSAP, TAC3, LAMB2, LUM, IGF2, INHBB, COL3A1, CXCL12, COL1A2, COL5A1, COL5A2, SDC1, NOTUM, TGFBI, VIP
GOTERM_MF_DIRECT	GO:0050840~extracellular matrix binding	5	0.0245794	THBD, ELN, TGFBI, THSD1, DCN
GOTERM_BP_DIRECT	GO:0043065~positive regulation of apoptotic process	14	0.0254491	JUN, CAMK1D, HTRA1, TNFRSF10B, RHOB, HSPD1, RASSF2, CALHM2, TFAP4, STK17B, BMF, PHLDA1, BOK, MCL1
GOTERM_BP_DIRECT	GO:0030282~bone mineralization	6	0.0255714	KLF10, COL1A2, ANKH, COL6A1, PRICKLE1, LGR4
GOTERM_BP_DIRECT	GO:0001894~tissue homeostasis	4	0.0259939	WWTR1, PRICKLE1, FGF2, TRIM32
GOTERM_BP_DIRECT	GO:1905168~positive regulation of double-strand break repair via homologous recombination	5	0.0264908	PIAS4, ING3, PELI3, EPC1, FANCB
GOTERM_MF_DIRECT	GO:0001227~DNA-binding transcription repressor activity, RNA polymerase II-specific	14	0.027608	ZBTB17, JUN, PRRX1, NR1D2, AEBP1, ETV6, TBX2, ZBTB2, HHEX, MYC, CREB3L1, BHLHE40, HEY2, HES1
GOTERM_MF_DIRECT	GO:0180004~RNA polymerase II CTD heptapeptide repeat Y1 phosphatase activity	5	0.0276327	PPM1A, DUSP5, CDC14A, DUSP7, DUSP14
GOTERM_MF_DIRECT	GO:0180005~RNA polymerase II CTD heptapeptide repeat T4 phosphatase activity	5	0.0276327	PPM1A, DUSP5, CDC14A, DUSP7, DUSP14
GOTERM_MF_DIRECT	GO:0140791~histone H2AXS140 phosphatase activity	5	0.0276327	PPM1A, DUSP5, CDC14A, DUSP7, DUSP14
GOTERM_MF_DIRECT	GO:0017018~myosin phosphatase activity	5	0.0276327	PPM1A, DUSP5, CDC14A, DUSP7, DUSP14
GOTERM_MF_DIRECT	GO:0180007~RNA polymerase II CTD heptapeptide repeat S5 phosphatase activity	5	0.0276327	PPM1A, DUSP5, CDC14A, DUSP7, DUSP14
GOTERM_MF_DIRECT	GO:1990439~MAP kinase serine/threonine phosphatase activity	5	0.0276327	PPM1A, DUSP5, CDC14A, DUSP7, DUSP14
GOTERM_MF_DIRECT	GO:0180008~RNA polymerase II CTD heptapeptide repeat S7 phosphatase activity	5	0.0276327	PPM1A, DUSP5, CDC14A, DUSP7, DUSP14
GOTERM_MF_DIRECT	GO:0180006~RNA polymerase II CTD heptapeptide repeat S2 phosphatase activity	5	0.0276327	PPM1A, DUSP5, CDC14A, DUSP7, DUSP14
GOTERM_MF_DIRECT	GO:0070412~R-SMAD binding	4	0.0288459	PPM1A, JUN, LDLRAD4, FOS
KEGG_PATHWAY	gga04010:MAPK signaling pathway	21	0.0289789	MAP2K3, DUSP5, JUN, PRKCB, CACNA2D1, IGF2, HSPB1, TRAF2, CACNA1D, FOS, FGF2, NFKB2, RASGRP3, DUSP7, TGFBR2L, PPM1A, NRAS, PDGFD, MYC, MAP3K14, EPHA2
GOTERM_BP_DIRECT	GO:0008285~negative regulation of cell population proliferation	14	0.0299627	APP, ZBTB17, MYOCD, TES, ITGA1, F2R, WNT9A, CBFA2T3, KAT2B, TFAP4, SPRY2, CDH13, F2RL1, ZNF503
GOTERM_BP_DIRECT	GO:0007160~cell-matrix adhesion	8	0.0301431	EDA, ITGB5, MUC4L, ITGA1, ITGA11, ITGA8, EPDR1, JAM3
GOTERM_BP_DIRECT	GO:0035924~cellular response to vascular endothelial growth factor stimulus	4	0.0306221	MAP2K3, GAS1, HSPB1, SPRY2
GOTERM_BP_DIRECT	GO:0071711~basement membrane organization	4	0.0306221	EXT1, CAV2, COL6A1, PRICKLE1
GOTERM_BP_DIRECT	GO:0000027~ribosomal large subunit assembly	4	0.0306221	LOC107051197, BOP1, NOP2, GLTSCR2
GOTERM_BP_DIRECT	GO:0009408~response to heat	6	0.0307362	HSPB9, TRPM2, HSP90AA1, DNAJA4, HSPB1, HSPA2
GOTERM_MF_DIRECT	GO:0017147~Wnt-protein binding	5	0.0309022	FZD5, FZD6, FZD9, APCDD1, WLS
KEGG_PATHWAY	gga04350:TGF-beta signaling pathway	11	0.033234	TGFBR2L, RBL1, MYC, ID2, SMAD9, INHBB, E2F4, LRRC32, NBL1, THBS1, DCN
GOTERM_BP_DIRECT	GO:0042472~inner ear morphogenesis	6	0.0335466	PRRX1, GBX2, FZD6, ITGA8, SPRY2, SOX21
GOTERM_MF_DIRECT	GO:0005246~calcium channel regulator activity	4	0.0336073	RASA3, PRKCB, PDE4B, PRKG1
GOTERM_MF_DIRECT	GO:0005158~insulin receptor binding	4	0.0336073	SNX4, IGF2, IRS2, SORBS1
GOTERM_MF_DIRECT	GO:0033192~calmodulin-dependent protein phosphatase activity	5	0.0343896	PPM1A, DUSP5, CDC14A, DUSP7, DUSP14
GOTERM_BP_DIRECT	GO:0043153~entrainment of circadian clock by photoperiod	4	0.0356524	PER2, LOC395100, PER3, BHLHE40
GOTERM_BP_DIRECT	GO:0048872~homeostasis of number of cells	4	0.0356524	RASSF2, PIANP, COL6A1, ARSG
GOTERM_BP_DIRECT	GO:0010971~positive regulation of G2/M transition of mitotic cell cycle	4	0.0356524	APP, RRM2B, HSPA2, CDC25A
GOTERM_BP_DIRECT	GO:0009409~response to cold	4	0.0356524	HSP90AA1, HSPA2, METRNL, HSPD1
GOTERM_BP_DIRECT	GO:0046580~negative regulation of Ras protein signal transduction	4	0.0356524	RASA3, SPRY4, SPRY2, LZTR1
GOTERM_MF_DIRECT	GO:0070888~E-box binding	6	0.0364228	TFAP4, MYC, ATOH8, TCF12, BHLHE40, HES1
GOTERM_MF_DIRECT	GO:0000149~SNARE binding	6	0.0364228	TNFAIP2, VTI1A, EXOC3L, TSNARE1, SEC24D, PICALM
GOTERM_BP_DIRECT	GO:0009611~response to wounding	5	0.0369845	EDNRA, FGFR1OP2, COL6A1, INHBB, GLI1
GOTERM_BP_DIRECT	GO:0033627~cell adhesion mediated by integrin	5	0.0369845	EXT1, ITGB5, ITGA1, ITGA11, ITGA8
GOTERM_BP_DIRECT	GO:0051402~neuron apoptotic process	7	0.0387894	APP, PIGT, COL6A2, COL6A1, COL6A3, ARSG, BOK
GOTERM_CC_DIRECT	GO:0043209~myelin sheath	4	0.0391855	MYO1D, HSP90AA1, GJC2, GPM6B
GOTERM_MF_DIRECT	GO:0001228~DNA-binding transcription activator activity, RNA polymerase II-specific	21	0.0402425	KLF10, ZBTB17, JUN, PRRX1, TCF12, ETV1, FOS, TFCP2L1, MAFA, KLF15, GRHL2, SOX21, HOXC10, ETV6, NFKB2, AR, KLF6, TFAP4, GBX2, MYC, E2F4
GOTERM_BP_DIRECT	GO:0007623~circadian rhythm	5	0.0409417	PER2, KLF10, IMPDH2, COL6A1, ASS1
GOTERM_BP_DIRECT	GO:0060045~positive regulation of cardiac muscle cell proliferation	4	0.0410796	HEY2, GLI1, FGF2, TBX2
GOTERM_BP_DIRECT	GO:0090102~cochlea development	4	0.0410796	HEY2, HES1, RPGRIP1L, MCM2
GOTERM_BP_DIRECT	GO:0007411~axon guidance	11	0.0419361	EPHA5, EXT1, NTN4L, CXCL12, GBX2, SEMA3C, LAMB2, SEMA3D, ETV1, SEMA3F, EPHA2
KEGG_PATHWAY	gga04310:Wnt signaling pathway	14	0.0421968	JUN, CTBP2, FZD5, PRKCB, FZD6, CAMK2A, FZD9, LOC100858505, PRICKLE1, WNT9A, APCDD1, MYC, NOTUM, LGR4
GOTERM_BP_DIRECT	GO:0030168~platelet activation	4	0.0468967	RASA3, FZD6, F2R, F2RL1
GOTERM_BP_DIRECT	GO:0021915~neural tube development	4	0.0468967	SEMA3C, GRHL2, EPHA2, DACT1
GOTERM_BP_DIRECT	GO:0048041~focal adhesion assembly	4	0.0468967	CDH11, NEDD9, THSD1, CORO2B
GOTERM_MF_DIRECT	GO:0045159~myosin II binding	3	0.0481259	GSN, CALD1, LLGL2
GOTERM_BP_DIRECT	GO:0000122~negative regulation of transcription by RNA polymerase II	28	0.0484774	AEBP1, TFCP2L1, SOX21, DNAJB1, DNAJB5, EPC1, LMCD1, DACT1, HEXIM1, PIAS4, PLK3, ZBTB17, WWTR1, MSX2, PTCH1, IGF2, NR1D2, GLTSCR2, PER2, AR, KAT2B, NIF3L1, DAB2, PER3, RBL1, ID2, RARA, SQSTM1
GOTERM_MF_DIRECT	GO:0051087~protein-folding chaperone binding	7	0.0488947	HSP90AA1, DNAJA4, DNAJB5, CDC37, HES1, CDC25A, HSPD1
GOTERM_BP_DIRECT	GO:0007420~brain development	12	0.0492225	NDRG4, PTCH1, ID2, PBX3, LOC107050335, MACROD2, SMARCA1, PCDH18, SOX21, GRHL2, EML1, FGF2
GOTERM_CC_DIRECT	GO:0008305~integrin complex	4	0.0500567	ITGB5, ITGA1, ITGA11, ITGA8
GOTERM_BP_DIRECT	GO:1904669~ATP export	3	0.0501905	CALHM2, ANKH, CD47
GOTERM_BP_DIRECT	GO:0033327~Leydig cell differentiation	3	0.0501905	AR, SGPL1, PLEKHA1
KEGG_PATHWAY	gga01232:Nucleotide metabolism	9	0.0531146	NT5C3B, UCK2, ENTPD1, UCK1, RRM2B, IMPDH2, ADSS1, ENPP3, ADA
GOTERM_BP_DIRECT	GO:0001649~osteoblast differentiation	7	0.0536112	WWTR1, WWOX, IGF2, GLI1, FGF2, LGR4, EPHA2
GOTERM_BP_DIRECT	GO:0045732~positive regulation of protein catabolic process	7	0.0536112	HSP90AA1, ITCH, TIPARP, PLK2, VIP, TRIM32, DACT1
KEGG_PATHWAY	gga00100:Steroid biosynthesis	4	0.0571505	SQLE, MSMO1, DHCR7, LSS
GOTERM_MF_DIRECT	GO:0048407~platelet-derived growth factor binding	3	0.0585895	COL1A2, COL5A1, COL6A1
GOTERM_BP_DIRECT	GO:0006695~cholesterol biosynthetic process	4	0.0596656	DHCR7, LSS
GOTERM_BP_DIRECT	GO:0006906~vesicle fusion	4	0.0596656	VAV3, CAV2, VAMP1, TSNARE1
GOTERM_BP_DIRECT	GO:0045945~positive regulation of transcription by RNA polymerase III	3	0.0610655	AR, ELL, SF3B1
GOTERM_BP_DIRECT	GO:1900747~negative regulation of vascular endothelial growth factor signaling pathway	3	0.0610655	SPRY2, PIK3CB, DCN
GOTERM_BP_DIRECT	GO:0072112~podocyte differentiation	3	0.0610655	EXT1, EDNRA, KLF15
GOTERM_BP_DIRECT	GO:0006633~fatty acid biosynthetic process	6	0.0616872	FADS2, LIPG, PRKAG2, ELOVL6, PRKAB1, FADS1
GOTERM_BP_DIRECT	GO:0001666~response to hypoxia	7	0.0639478	TGFBR3, EDNRA, MYOCD, SCAP, PLOD1, CBFA2T3, ADA
GOTERM_BP_DIRECT	GO:0071230~cellular response to amino acid stimulus	5	0.064169	COL1A2, PDGFD, COL5A2, COL6A1, CAPN2
GOTERM_BP_DIRECT	GO:0048009~insulin-like growth factor receptor signaling pathway	4	0.0665967	GHR, AR, COL6A1, IGF2
GOTERM_BP_DIRECT	GO:0043122~regulation of canonical NF-kappaB signal transduction	4	0.0665967	PPM1A, TNIP1, HSPB1, SQSTM1
GOTERM_MF_DIRECT	GO:0017017~MAP kinase tyrosine/serine/threonine phosphatase activity	3	0.0697497	DUSP5, DUSP7, DUSP14
GOTERM_MF_DIRECT	GO:0019904~protein domain specific binding	10	0.0701274	MYO1D, PIANP, YWHAQ, BHLHE40, DIXDC1, RARA, AIDA, VIM, E2F4, ETV6
KEGG_PATHWAY	gga01230:Biosynthesis of amino acids	7	0.0714198	PSAT1, PGAM1, MAT1A, ALDH18A1, PRPS1L1, ASS1, ENO4
GOTERM_BP_DIRECT	GO:0006636~unsaturated fatty acid biosynthetic process	3	0.0726531	FADS2, ELOVL6, FADS1
GOTERM_MF_DIRECT	GO:0005096~GTPase activator activity	16	0.0732363	SEC23A, JUN, RABGAP1L, DOCK4, ARHGAP24, ARHGAP45, RASGRP3, LOC100859467, ACAP3, RANBP3L, OPHN1, RASA3, SGSM2, RGS10, RIN2, LLGL2
GOTERM_BP_DIRECT	GO:0043536~positive regulation of blood vessel endothelial cell migration	4	0.0738767	MAP2K3, HSPB1, THBS1, FGF2
GOTERM_BP_DIRECT	GO:0048008~platelet-derived growth factor receptor signaling pathway	4	0.0738767	SGPL1, PLEKHA1, TIPARP, PDGFD
GOTERM_BP_DIRECT	GO:0048705~skeletal system morphogenesis	4	0.0738767	WWOX, SGPL1, PLEKHA1, TIPARP
GOTERM_BP_DIRECT	GO:0065003~protein-containing complex assembly	6	0.0748588	TGFBR3, EXT1, TFAP4, TSPAN4, TRAF2, HES1
GOTERM_BP_DIRECT	GO:0030512~negative regulation of transforming growth factor beta receptor signaling pathway	6	0.0748588	TGFBR3, PPM1A, CAV2, HTRA1, SPRY2, LDLRAD4
GOTERM_BP_DIRECT	GO:0032922~circadian regulation of gene expression	6	0.0748588	PER2, LOC395100, PER3, ID2, BHLHE40, LGR4
GOTERM_CC_DIRECT	GO:0005588~collagen type V trimer	2	0.0750927	COL5A1, COL5A2
GOTERM_CC_DIRECT	GO:0016529~sarcoplasmic reticulum	4	0.0756287	SGCD, CACNA2D1, POMT1, COL6A1
GOTERM_CC_DIRECT	GO:0005886~plasma membrane	137	0.0760292	APP, TES, CHRM4, IRS2, LOC101750690, ANTXR2, EDNRA, RASSF2, TNFSF10, CAPN2, PLS3, CPNE3, CPNE2, WLS, EPHA5, ENTPD1, PRKCB, TPM1, MAGI2, F2R, DIO3, ANXA11, RPGRIP1L, ARHGAP45, AR, MTNR1B, ADAM12, NINJ1, TRAIL-LIKE, MXRA8, EPHA2, LLGL2, ADCYAP1R1, SPTBN5, SDC2, SLC41A2, NTL, LYPD1, HTRA1, CD99L2, APCDD1, PCDH18, SLC5A3, NALCN, RASGRP3, SNX4, TRPM2, CALHM2, ANKH, CALD1, PODXL, TSPAN4, KIAA0319L, GPM…
GOTERM_BP_DIRECT	GO:0045892~negative regulation of DNA-templated transcription	14	0.0763554	KLF10, L3MBTL2, PPHLN1, PRICKLE1, HSPA2, CBFA2T3, SOX21, HHEX, TFAP4, YWHAQ, ATOH8, ZNF503, KCTD15, TRIM66
GOTERM_MF_DIRECT	GO:0045569~TRAIL binding	2	0.0787657	TNFSF10, TNFRSF10B
GOTERM_MF_DIRECT	GO:0042826~histone deacetylase binding	8	0.0803237	KAT2B, HSP90AA1, TFAP4, HEY2, HES1, KPNA2, TBX2, DACT1
GOTERM_BP_DIRECT	GO:1901706~mesenchymal cell differentiation involved in bone development	2	0.0805762	EXT1, RANBP3L
GOTERM_BP_DIRECT	GO:0060560~developmental growth involved in morphogenesis	2	0.0805762	EXT1, TBX2
GOTERM_BP_DIRECT	GO:0044211~CTP salvage	2	0.0805762	UCK2, UCK1
GOTERM_BP_DIRECT	GO:1900134~negative regulation of renin secretion into blood stream	2	0.0805762	F2R, F2RL1
GOTERM_BP_DIRECT	GO:0048592~eye morphogenesis	2	0.0805762	COL5A1, COL5A2
GOTERM_BP_DIRECT	GO:1904026~regulation of collagen fibril organization	2	0.0805762	COL6A1, AEBP1
GOTERM_BP_DIRECT	GO:1903225~negative regulation of endodermal cell differentiation	2	0.0805762	COL5A1, COL5A2
GOTERM_BP_DIRECT	GO:0006457~protein folding	8	0.0807147	CCT2, HSP90AA1, HSPH1, HSPA4, DNAJB5, CDC37, CCT7, HSPD1
GOTERM_BP_DIRECT	GO:1902895~positive regulation of miRNA transcription	5	0.0807915	AR, JUN, MYC, ATOH8, FOS
GOTERM_BP_DIRECT	GO:0051017~actin filament bundle assembly	4	0.081493	CALD1, C9ORF58, PLS3, LIMD2
GOTERM_BP_DIRECT	GO:0006270~DNA replication initiation	4	0.081493	ORC1, LOC121108911, CDC6, MCM2
GOTERM_MF_DIRECT	GO:0030169~low-density lipoprotein particle binding	3	0.0815338	COLEC12, CDH13, THBS1
GOTERM_MF_DIRECT	GO:0004862~cAMP-dependent protein kinase inhibitor activity	3	0.0815338	PRKAR1B, PRKAG2, PKIG
KEGG_PATHWAY	gga04916:Melanogenesis	9	0.0819179	NRAS, FZD5, PRKCB, CREB3L1, FZD6, CAMK2A, GNAI3, FZD9, WNT9A
GOTERM_BP_DIRECT	GO:0045766~positive regulation of angiogenesis	7	0.0835965	PRKCB, NINJ1, HSPB1, THBS1, FGF2, HK2, RHOB
GOTERM_BP_DIRECT	GO:0009887~animal organ morphogenesis	6	0.084421	NTN4L, PBX3, IGF2, E2F4, NBL1, FGF2
KEGG_PATHWAY	gga04068:FoxO signaling pathway	11	0.084741	TGFBR2L, PLK3, NRAS, PLK2, TNFSF10, FOXO6, PRKAG2, SGK3, IRS2, PIK3CB, PRKAB1
GOTERM_BP_DIRECT	GO:0061303~cornea development in camera-type eye	3	0.0848766	WNT9A, PRICKLE1, ADAMTS9
GOTERM_BP_DIRECT	GO:0038061~non-canonical NF-kappaB signal transduction	3	0.0848766	TRAF2, MAP3K14, NFKB2
GOTERM_BP_DIRECT	GO:1904706~negative regulation of vascular associated smooth muscle cell proliferation	3	0.0848766	TPM1, FAM19A5, PRKG1
GOTERM_MF_DIRECT	GO:0046982~protein heterodimerization activity	16	0.0856642	CENPT, KCNK5, GABBR2, CAV2, TCF12, TPM1, FZD9, ADRA1B, SUPT3H, EXT1, BHLHE40, RCC1, HES1, BOK, MCL1, JAM3
GOTERM_CC_DIRECT	GO:0071782~endoplasmic reticulum tubular network	3	0.0863478	REEP1, REEP3, PARP8
GOTERM_CC_DIRECT	GO:0012507~ER to Golgi transport vesicle membrane	3	0.0863478	SLC30A5, VTI1A, SCAP
GOTERM_MF_DIRECT	GO:0071949~FAD binding	5	0.0870802	LOC395100, SQLE, TXNRD1, LDHD, PRODH
GOTERM_BP_DIRECT	GO:0006468~protein phosphorylation	23	0.0878719	MAP2K3, EPHA5, PLK3, RNASEL, LOC124417067, RIPK3, PRKCB, TNK2, PLK2, CAMK2A, EIF2AK3, TGFBR2L, NUAK2, RPS6KC1, STK17B, CAMK4L, SGK3, TRIB2, MAP3K14, PRKG1, STK40, DDR2, EPHA2
KEGG_PATHWAY	gga04210:Apoptosis	11	0.0883413	JUN, NRAS, EIF2AK3, TNFSF10, CAPN2, TNFRSF10B, TRAF2, FOS, PIK3CB, MAP3K14, MCL1
GOTERM_BP_DIRECT	GO:0007409~axonogenesis	6	0.0894319	APP, CNTNAP1, ISL2, NEFL, PRICKLE1, PICALM
GOTERM_BP_DIRECT	GO:0051085~chaperone cofactor-dependent protein refolding	4	0.0894321	DNAJB1, HSPH1, DNAJB5, HSPA2
KEGG_PATHWAY	gga04810:Regulation of actin cytoskeleton	16	0.0904382	VAV3, NCKAP1, GSN, ITGB5, CHRM4, ITGA1, F2R, PIK3CB, ACTR3B, FGF2, NRAS, CXCL12, PDGFD, ITGA11, SPATA13, ITGA8
GOTERM_BP_DIRECT	GO:0090263~positive regulation of canonical Wnt signaling pathway	7	0.0922941	PPM1A, EDA, FZD9, FGF2, LGR4, WLS, DACT1
GOTERM_MF_DIRECT	GO:0043021~ribonucleoprotein complex binding	4	0.0926284	BOP1, RNASEL, ITCH, PRMT7
GOTERM_MF_DIRECT	GO:0003688~DNA replication origin binding	3	0.0938738	ORC1, CDC6, MCM2
GOTERM_MF_DIRECT	GO:0030020~extracellular matrix structural constituent conferring tensile strength	3	0.0938738	COL3A1, COL1A2, COL6A1
GOTERM_BP_DIRECT	GO:0048745~smooth muscle tissue development	3	0.0976642	TIPARP, PTCH1, ITGA8
GOTERM_BP_DIRECT	GO:0046849~bone remodeling	3	0.0976642	RASSF2, LGR4, EPHA2
GOTERM_BP_DIRECT	GO:0008209~androgen metabolic process	3	0.0976642	SGPL1, PLEKHA1, TIPARP
GOTERM_BP_DIRECT	GO:0035988~chondrocyte proliferation	3	0.0976642	EXT1, ID2, DDR2
GOTERM_BP_DIRECT	GO:0001819~positive regulation of cytokine production	4	0.0976802	C1QTNF3, HHLA2, PELI3, IL18
GOTERM_BP_DIRECT	GO:0010467~gene expression	10	0.0977274	EXT1, APP, EDNRA, EDA, PIANP, ANKH, COL6A1, TCF12, ARSG, PRICKLE1
GOTERM_BP_DIRECT	GO:0032456~endocytic recycling	5	0.099318	ARL4C, SNX4, VTI1A, VAMP4, CCDC93
GOTERM_BP_DIRECT	GO:0032956~regulation of actin cytoskeleton organization	5	0.099318	EPHA5, TRPM2, DIXDC1, NEDD9, GPM6B
GOTERM_BP_DIRECT	GO:0030324~lung development	6	0.0999041	TGFBR3, ADAMTS2, HES1, GLI1, FGF2, ADA
GOTERM_BP_DIRECT	GO:0016525~negative regulation of angiogenesis	6	0.0999041	HHEX, PLK2, SPRY2, THBS1, DCN, EPHA2

## Sheet: Table S7
Supplementary Table S7. GO and KEGG enrichment analysis of differentially expressed genes from GW3-activated samples
Category	Term	Count	PValue	Genes
KEGG_PATHWAY	gga04820:Cytoskeleton in muscle cells	14	0.000126844	MYOM1, SPTBN5, ITGB5, ITGB3, MYH15, SDC2, FMN2, DCN, PDLIM1, CSRP1, COL6A2, SDC1, MYOZ3, VIM
GOTERM_CC_DIRECT	GO:0005925~focal adhesion	10	0.000247629	TES, GSN, ITGB5, CTTN, FLRT2, CSRP1, C9ORF58, ITGB3, LIMK1, SORBS1
KEGG_PATHWAY	gga04010:MAPK signaling pathway	13	0.00273778	DUSP4, JUN, IL1R1, TGFB3, PRKCB, PLA2G4B, IGF2, CACNA1D, FOS, FGF2, RASGRP3, PDGFD, MAP2K6
KEGG_PATHWAY	gga04510:Focal adhesion	11	0.00282437	SHC4, VAV3, JUN, CCND3, ITGB5, PRKCB, LAMB2, COL6A2, PDGFD, ITGB3, EMP1
GOTERM_CC_DIRECT	GO:0005737~cytoplasm	71	0.00345219	CDKN1C, BTG2, TNFAIP8, TES, PID1, CITED4, PRKAG2, TMEM131L, FMN2, TFCP2L1, FGF2, AQP1, CCND3, UCHL1, RASSF2, CSRP1, UBASH3B, SESN3, SESN4, DPYSL3, HEY2, PLS3, UBASH3A, KPNA2, PHLDA1, LMCD1, SH3GL2, VAV3, DUSP4, CR1, PRKCB, MYH15, IL16, JMJD7, MOB3C, TUBB2A, DOK4, TRAF4, PDIK1L, IRF1, IRF8, LOC121113198, STK40, SPTBN5, MVP, CAMK2A, FOXO6, ARHGAP18, DTX2, NREP, SPATA5, RANBP3L, NUAK2, ALDH3B1, RDH1…
GOTERM_BP_DIRECT	GO:1904707~positive regulation of vascular associated smooth muscle cell proliferation	4	0.00390622	JUN, GJA1, NR4A3, FGF2
GOTERM_BP_DIRECT	GO:0048008~platelet-derived growth factor receptor signaling pathway	4	0.00502454	NR4A3, TIPARP, PDGFD, ITGB3
GOTERM_BP_DIRECT	GO:1990253~cellular response to leucine starvation	3	0.00892652	SESN3, SESN4, RRAGD
GOTERM_BP_DIRECT	GO:0051781~positive regulation of cell division	4	0.00945027	TGFB3, PDGFD, IGF2, FGF2
GOTERM_BP_DIRECT	GO:0070527~platelet aggregation	4	0.00945027	FGL1A, ENTPD1, UBASH3B, ITGB3
GOTERM_CC_DIRECT	GO:1990023~mitotic spindle midzone	3	0.0116843	CTTN, RCC2, EML1
GOTERM_BP_DIRECT	GO:0003094~glomerular filtration	3	0.0128422	EDNRA, SULF1, AQP1
GOTERM_MF_DIRECT	GO:0005178~integrin binding	6	0.0149281	ITGB5, FAP, ITGB3, IGF2, FGF2, JAM3
GOTERM_BP_DIRECT	GO:0071233~cellular response to L-leucine	3	0.0150317	SESN3, SESN4, RRAGD
GOTERM_MF_DIRECT	GO:0001227~DNA-binding transcription repressor activity, RNA polymerase II-specific	8	0.0156579	IRX1, JUN, ZBTB25, HEY2, IRF8, NR1D2, ETS2, ETV6
GOTERM_BP_DIRECT	GO:0008406~gonad development	3	0.0173693	IRX5, RDH10, OSR1
GOTERM_BP_DIRECT	GO:0032967~positive regulation of collagen biosynthetic process	3	0.0173693	TGFB3, F2R, VIM
GOTERM_BP_DIRECT	GO:0060348~bone development	4	0.0180285	TTC9, PLS3, SULF1, MAP2K6
KEGG_PATHWAY	gga04912:GnRH signaling pathway	6	0.0189857	JUN, PRKCB, PLA2G4B, CAMK2A, CACNA1D, MAP2K6
GOTERM_BP_DIRECT	GO:0007165~signal transduction	13	0.0205719	GABRA2, DUSP4, IL1R1, CAMK2A, ARHGAP18, RASSF9, MOB3C, GJA1, CCND3, RASSF2, TRAF4, NLRP1L, PDE7B
GOTERM_CC_DIRECT	GO:0005886~plasma membrane	58	0.0225678	SLC4A1AP, TES, ITGB5, ITGB3, TMEM131L, CLINT1, ETS2, GJA1, EDNRA, CYSLTR1, UCHL1, RASSF2, JPH3, DNER, PLS3, VAV3, ENTPD1, PRKCB, COL25A1, F2R, DIO3, EMP1, TMC3, RGMA, CTTN, MTNR1B, NUMB, ROR1, IGFALS, LOC121113198, SHC4, SPTBN5, PARM1, TMEM63B, SDC2, LYPD1, ARHGAP18, SLC7A3, RASGRP3, ADD2, TMEM204, RAB23, HAS2, JAM3, LYN, GABRA2, GSDMA, GSN, FZD5, TNFSF15, RCC2, SORBS1, SULF1, PPFIBP1, FAP, KLF9,…
GOTERM_MF_DIRECT	GO:0070412~R-SMAD binding	3	0.0249504	JUN, LDLRAD4, FOS
GOTERM_BP_DIRECT	GO:0010001~glial cell differentiation	3	0.0252223	PFKFB3, DNER, FGF2
GOTERM_BP_DIRECT	GO:1903077~negative regulation of protein localization to plasma membrane	3	0.028105	PID1, NUMB, LYPD1
GOTERM_BP_DIRECT	GO:1900625~positive regulation of monocyte aggregation	2	0.0291366	NR4A3, HAS2
GOTERM_BP_DIRECT	GO:0070667~negative regulation of mast cell proliferation	2	0.0291366	LYN, ENPP3
GOTERM_BP_DIRECT	GO:0051897~positive regulation of phosphatidylinositol 3-kinase/protein kinase B signal transduction	6	0.030919	VAV3, PDGFD, F2R, IGF2, FGF2, DCN
GOTERM_BP_DIRECT	GO:0042127~regulation of cell population proliferation	5	0.0350306	SQLE, JUN, CCND3, PID1, TGFB3
GOTERM_MF_DIRECT	GO:0000981~DNA-binding transcription factor activity, RNA polymerase II-specific	18	0.0396709	IRX1, JUN, CASZ1, ZBTB25, IRX5, OSR1, EBF1, FOXO6, FOS, ETS2, ETV6, NR4A3, IRF1, HEY2, KLF9, IRF8, LRRFIP1, ERG
GOTERM_BP_DIRECT	GO:0016239~positive regulation of macroautophagy	3	0.0408449	SESN3, SESN4, DCN
GOTERM_MF_DIRECT	GO:0005509~calcium ion binding	16	0.0416165	CR1, GSN, C1R, PLA2G4B, HPCAL1, SULF1, FBLN5, RASGRP3, THBD, EFEMP1, C9ORF58, LPCAT2, DNER, PLS3, ENPP3, EFCAB4B
GOTERM_CC_DIRECT	GO:0005654~nucleoplasm	38	0.0420722	DCLRE1A, TNFAIP8, PFKFB3, SLC4A1AP, ALAS1, ZBTB25, ITGB3, DTX2, CLINT1, ETS2, RERG, GJA1, CCND3, UCHL1, RASSF2, CPT2, ATOH8, FBXO3, KPNA2, PHLDA1, LYAR, TAPT1, MAP2K6, DUSP4, JUN, PRKCB, PUS1, NR1D2, FOS, TTI2, TRAF4, PDIK1L, RRAGD, KLF9, IRF8, NABP1, ERG, STK40
GOTERM_BP_DIRECT	GO:0072239~metanephric glomerulus vasculature development	2	0.0433865	OSR1, AQP1
GOTERM_BP_DIRECT	GO:0021828~gonadotrophin-releasing hormone neuronal migration to the hypothalamus	2	0.0433865	NRP2, NDNF
GOTERM_BP_DIRECT	GO:0008285~negative regulation of cell population proliferation	7	0.0454995	MYOCD, BTG2, TES, TGFB3, F2R, PODN, RERG
GOTERM_BP_DIRECT	GO:0048706~embryonic skeletal system development	3	0.0478833	EDNRA, SULF1, TAPT1
GOTERM_BP_DIRECT	GO:0046907~intracellular transport	3	0.0478833	RANBP3L, RASSF9, FMN2
GOTERM_MF_DIRECT	GO:0000978~RNA polymerase II cis-regulatory region sequence-specific DNA binding	18	0.0479301	IRX1, JUN, ZBTB25, IRX5, EBF1, FOXO6, NR1D2, FOS, TFCP2L1, ETS2, ETV6, NR4A3, IRF1, HEY2, KLF9, IRF8, LRRFIP1, ERG
GOTERM_MF_DIRECT	GO:0008201~heparin binding	5	0.0486866	NRP2, PCOLCE2, COL25A1, NDNF, FGF2
GOTERM_BP_DIRECT	GO:0051017~actin filament bundle assembly	3	0.0515558	C9ORF58, PLS3, ADD2
GOTERM_CC_DIRECT	GO:0035976~transcription factor AP-1 complex	2	0.0547008	JUN, FOS
GOTERM_BP_DIRECT	GO:0060325~face morphogenesis	3	0.0553257	TGFB3, TIPARP, PRICKLE1
GOTERM_MF_DIRECT	GO:0004800~thyroxine 5'-deiodinase activity	2	0.0570995	DIO2, DIO3
GOTERM_BP_DIRECT	GO:1901031~regulation of response to reactive oxygen species	2	0.0574281	SESN3, SESN4
GOTERM_CC_DIRECT	GO:0031941~filamentous actin	3	0.0578653	PDLIM1, SMTN, JAM3
GOTERM_MF_DIRECT	GO:0051015~actin filament binding	7	0.0600515	SPTBN5, GSN, CTTN, C9ORF58, MYH15, PLS3, ADD2
GOTERM_BP_DIRECT	GO:0016477~cell migration	7	0.061533	VAV3, THBD, ITGB5, CTTN, SDC2, ITGB3, SDC1
GOTERM_MF_DIRECT	GO:0050840~extracellular matrix binding	3	0.062499	THBD, ITGB3, DCN
GOTERM_BP_DIRECT	GO:0071300~cellular response to retinoic acid	3	0.063143	LYN, OSR1, AQP1
GOTERM_BP_DIRECT	GO:0006357~regulation of transcription by RNA polymerase II	21	0.0631739	IRX1, JUN, ZBTB25, IRX5, PRKCB, OSR1, EBF1, FOXO6, AHR1B, FOS, TFCP2L1, ETS2, ETV6, PDLIM1, NR4A3, IRF1, HEY2, KLF9, IRF8, LRRFIP1, ERG
KEGG_PATHWAY	gga04310:Wnt signaling pathway	7	0.067426	JUN, CCND3, FZD5, PRKCB, CAMK2A, ROR1, PRICKLE1
GOTERM_CC_DIRECT	GO:0034388~Pwp2p-containing subcomplex of 90S preribosome	2	0.067904	UTP6, WDR36
KEGG_PATHWAY	gga04512:ECM-receptor interaction	5	0.0689011	ITGB5, LAMB2, COL6A2, ITGB3, SDC1
GOTERM_CC_DIRECT	GO:0005576~extracellular region	21	0.0700108	FGL1A, DHRS11, CR1, PCOLCE2, TGFB3, C1R, LAMB2, IGF2, NDNF, ISM1, FGF2, DCN, FBLN5, BCAN, EFEMP1, COL6A2, PDGFD, SDC1, ENPP3, VIP, ADAMTS9
GOTERM_MF_DIRECT	GO:0016684~oxidoreductase activity, acting on peroxide as acceptor	2	0.0708599	SESN3, SESN4
GOTERM_CC_DIRECT	GO:0005634~nucleus	64	0.071064	CDKN1C, DCLRE1A, BTG2, ZBTB25, PTPRN, CITED4, PRKAG2, FMN2, TFCP2L1, FGF2, ETS2, CCND3, METTL13, RASSF2, CSRP1, SESN3, SESN4, HEY2, KPNA2, PHLDA1, LMCD1, DUSP4, MYOCD, CR1, CERS6, OSR1, PUS1, EBF1, IL16, FOS, JMJD7, CBFA2T2, ETV6, MOB3C, PDIK1L, IRF1, RRAGD, IRF8, ERG, SAXO2, STK40, CASZ1, MVP, FOXO6, AHR1B, NREP, LOC101747338, LYN, IRX1, JUN, GSN, IRX5, TIPARP, RCC2, LIMK1, NR1D2, SORBS1, REC8, …
GOTERM_BP_DIRECT	GO:0070295~renal water absorption	2	0.0712646	HAS2, AQP1
GOTERM_BP_DIRECT	GO:0097028~dendritic cell differentiation	2	0.0712646	LYN, IRF8
GOTERM_BP_DIRECT	GO:0048675~axon extension	3	0.0713073	EDNRA, PDIK1L, LIMK1
GOTERM_BP_DIRECT	GO:0030036~actin cytoskeleton organization	6	0.0733697	PDLIM1, SMTN, SPTBN5, NUAK2, CTTN, LIMK1
GOTERM_BP_DIRECT	GO:0007155~cell adhesion	8	0.0733782	BCAN, CR1, ITGB5, LAMB2, COL6A2, ITGB3, FBLN5, JAM3
GOTERM_BP_DIRECT	GO:0007229~integrin-mediated signaling pathway	4	0.0754517	VAV3, ITGB5, ITGB3, RCC2
GOTERM_CC_DIRECT	GO:0005615~extracellular space	21	0.0756818	FGL1A, CR1, GSN, COL25A1, TGFB3, C1R, TNFSF15, IGF2, NDNF, IL16, PODN, SULF1, FGF2, DCN, CPN1, EFEMP1, FLRT2, FAP, PDGFD, ADAMTS9, JAM3
GOTERM_CC_DIRECT	GO:0031012~extracellular matrix	6	0.078589	THBD, EFEMP1, TGFB3, COL6A2, NDNF, ADAMTS9
GOTERM_CC_DIRECT	GO:0009986~cell surface	9	0.0793691	ITGB5, FAP, SDC2, ITGB3, F2R, SDC1, SULF1, ADAMTS9, RGMA
GOTERM_MF_DIRECT	GO:0005515~protein binding	38	0.0822612	MYOM1, SLC4A1AP, PCOLCE2, ZBTB25, NDNF, LRMDA, UBASH3B, FLRT2, NLRP1L, FBXO3, LOC422151, LRIG3, LONRF3, UBASH3A, KPNA2, LONRF1, SH3GL2, IL13RA1, VAV3, UTP6, WDR36, LIMK1, SORBS1, PODN, REC8, DCN, TTC9, SMTN, PPFIBP1, IQCK, TRAF4, KLHDC8A, IRF8, ROR1, IGFALS, ERG, PDZRN3, SDK2
GOTERM_BP_DIRECT	GO:0045944~positive regulation of transcription by RNA polymerase II	14	0.0840286	JUN, MYOCD, CASZ1, PID1, OSR1, PTPRN, IGF2, NR1D2, FGF2, DCN, ETS2, RGMA, HEY2, IRF8
GOTERM_MF_DIRECT	GO:0070728~L-leucine binding	2	0.0844203	SESN3, SESN4
GOTERM_BP_DIRECT	GO:0030516~regulation of axon extension	2	0.084899	WDR36, CTTN
GOTERM_BP_DIRECT	GO:0042149~cellular response to glucose starvation	3	0.0885713	NUAK2, SESN3, PRKAG2
GOTERM_BP_DIRECT	GO:0001817~regulation of cytokine production	3	0.0885713	LYN, ZBTB25, UBASH3A
GOTERM_BP_DIRECT	GO:0007179~transforming growth factor beta receptor signaling pathway	4	0.0891853	JUN, ITGB5, TGFB3, FOS
GOTERM_BP_DIRECT	GO:0031175~neuron projection development	4	0.0891853	LYN, BTG2, VIM, RGMA
GOTERM_BP_DIRECT	GO:0043410~positive regulation of MAPK cascade	5	0.0913123	LYN, DOK4, IGF2, FGF2, MAP2K6
KEGG_PATHWAY	gga04810:Regulation of actin cytoskeleton	8	0.0913824	VAV3, GSN, ITGB5, PDGFD, ITGB3, LIMK1, F2R, FGF2
GOTERM_BP_DIRECT	GO:0007160~cell-matrix adhesion	4	0.0920499	FGL1A, ITGB5, ITGB3, JAM3
GOTERM_BP_DIRECT	GO:0043123~positive regulation of canonical NF-kappaB signal transduction	5	0.0935171	EDNRA, PRKCB, TNFSF15, F2R, ROR1
GOTERM_BP_DIRECT	GO:0097152~mesenchymal cell apoptotic process	2	0.0983341	EDNRA, ETV6
GOTERM_BP_DIRECT	GO:0045670~regulation of osteoclast differentiation	2	0.0983341	RASSF2, UBASH3B
GOTERM_CC_DIRECT	GO:0030054~cell junction	4	0.0984892	GJA1, SPTBN5, CTTN, RAB23

## Sheet: Table S8
Supplementary Table S8. Normalized read counts of isoforms of annotated DUSP8 transcript isoforms
Transcript isoforms (DUSP8)	GW1_1	GW1_2	GW1_3	GW2_1	GW2_2	GW2_3	GW3_1	GW3_2	GW3_3	Mock_1	Mock_2	Mock_3
XM_001232892.6	489.78	423.429	303.246	281.552	261.011	260.762	375.101	346.619	462.467	182.826	217.73	248.2
XM_004941446.5	2319.69	2092.25	2021.73	1147.32	1409.67	1309.09	1422.5	1258.8	1048.87	1329.02	1075.49	1069.74
XM_015286687.4	0	11.2721	0	0	37.263	13.6544	0	86.7953	52.6465	0	148.482	0
XM_015286688.4	0	0	0	0	0	0	0	0	0	0	0	0
XM_046942283.1	38.2615	2.82688	0	69.4334	2.65907	20.9789	24.8453	16.9354	18.622	15.1052	0	0
XM_046942285.1	0	0	0	0	23.1376	0	0	0	0	0	0	0
XM_046942286.1	5.85443	0	0	0	0	0	0	6.2905	0	0	0	0
XM_046942287.1	50.8417	11.2322	43.6785	87.1806	22.2001	16.3235	28.4025	29.6216	9.29448	9.75329	29.1587	10.7468

## Sheet: Table S9
Supplementary Table S9. Predicted off-target sites for gRNAs targeting GW1, GW2, and GW3 less than two mismatchs
gRNA	guideSeq	offtargetSeq	mismatchPos	mismatchCount	mitOfftargetScore	cfdOfftargetScore	chrom	start	end	strand	locusDesc
GW2_1	GTCACCAGCAGCCCTTCTGTTGG	GACACCAGCAGCACTTCTGTGGG	.*..........*.......	2	3.60441	0.325444	NC_052572.1	46513234	46513256	+	intergenic:XM_004949277.5-XM_413971.8/XM_046905991.1/XM_040655698.2/XM_040655697.1/XM_004949277.5
GW2_1	GTCACCAGCAGCCCTTCTGTTGG	GGCACCAGCAGCCCTTCTGGTGG	.*.................*	2	8.61196	0.148235	NC_052557.1	4688671	4688693	-	intron:XM_418035.8/XM_046904148.1/XM_015298988.4/XM_015298987.4
GW2_1	GTCACCAGCAGCCCTTCTGTTGG	GTCACCAGCAGCCTTTCTGCAGG	.............*.....*	2	0.415679	0.0666667	NC_052555.1	2269204	2269226	+	intergenic:XM_040652023.2-XR_005841740.2
GW2_1	GTCACCAGCAGCCCTTCTGTTGG	GTCACCAGGAGCCCTTCTGGAGA	........*..........*	2	0.474603	0.00758637	NC_052541.1	2559739	2559761	-	exon:XM_040706250.2
GW2_1	GTCACCAGCAGCCCTTCTGTTGG	GTCACCGGCAGCCCTCCTGTAGG	......*........*....	2	0.945781	0.470588	NC_052533.1	24302536	24302558	-	intergenic:NM_001085439.2-NM_001080890.2
GW2_1	GTCACCAGCAGCCCTTCTGTTGG	GCCACTAGCAGCCCTTCTGTTGA	.*...*..............	2	0.727532	0.0552721	NC_052532.1	16549115	16549137	-	intergenic:XM_040701628.2/XM_040701602.2/NM_001031490.2-XR_005843539.1
GW2_2	CTGAGTGCTGCAAGTAGTACGGG	CTGAGACCTGCAAGTAGTACAGA	.....**.............	2	0.431378	0.0413773	NC_052548.1	5635065	5635087	+	intron:NM_001007843.2

## Sheet: Table S10
Supplementary Table S10. Gene experssion of predicted off-target genes compared with Mock
Gene	Transcript id	baseMean	log2FoldChange	lfcSE	pvalue	padj	gRNA
DLX6	NM_001080890.2	42.9792	0.138841	0.189322	0.104233	0.446869	GW2_1
ITPR3	XM_015298988.4, XM_418035.8, XM_015298987.4	133.171	-0.148847	0.170265	0.0875781	0.405392	GW2_1
MCC	XM_413971.8, XM_040655698.2, XM_046905991.1, XM_040655697.1, XM_004949277.5	296.561	-0.0808989	0.148709	0.293167	0.726966	GW2_1
SHFM1	NM_001085439.2	760.301	-0.00123079	0.203446	0.981045	0.995638	GW2_1
TBC1D22A	NM_001031490.2, XM_040701628.2, XM_040701602.2	949.788	-0.190822	0.156564	0.0358013	0.241431	GW2_1
URM1	NM_001007843.2	794.096	-0.00820042	0.163073	0.902861	0.987715	GW2_2
